# Supplementary material for: miR-195-5p Suppresses KRT80 Expression Inducing Cell Cycle Arrest in Colon Cancer
Source: Cancers (Basel). 2025 Jun 28;17(13):2183. doi: 10.3390/cancers17132183 (PMC12248558; doi:10.3390/cancers17132183)
Supplement: Supplementary file 1 [file cancers-17-02183-s001.zip › Table S1.xlsx]

## Sheet: miRWalk_miRNA_Targets (2)
mirnaid	genesymbol	duplex	start	end	bindingp	position
hsa-miR-195-5p	AAGAB	TAGCAGCACAGAAATATTGGC#GCCAGAGCTGTGTTGTTGC#(((((((((((.....(((((#)))))..))))))))))).	1940	1959	1	3UTR
hsa-miR-195-5p	AAK1	TAGCAGCACAGAAATATTGGC#GCCATGCTCGTGTGCTGCA#..((((((((.......((((#))))......)))))))).	16731	16750	1	3UTR
hsa-miR-195-5p	AAK1	TAGCAGCACAGAAATATTGGC#GCCATGCTCGTGTGCTGCA#..((((((((.......((((#))))......)))))))).	16849	16868	1	3UTR
hsa-miR-195-5p	ABCB7	TAGCAGCACAGAAATATTGGC#CCAGTATTTCGTAGTCTTTGCTGCC#..((((((..((((((((((.#))))))))))........)))))).	4261	4286	1	3UTR
hsa-miR-195-5p	ABHD13	TAGCAGCACAGAAATATTGGC#GTTTCTTGTTGCTAA#((((((((.((((((......#)))))))))))))).	1573	1588	1	3UTR
hsa-miR-195-5p	ABHD17C	TAGCAGCACAGAAATATTGGC#CAATTTTCTAGTGCTGTA#..((((((((((((.((((..#))))))))).))))))).	1372	1390	1	3UTR
hsa-miR-195-5p	ABI2	TAGCAGCACAGAAATATTGGC#GCTAATGTGCTCTCTGGACGTTATTAATGGCCAGTATTAGTTGCTGCTGT#((((((((.(..(((((((((#.)))))))))..))))))))).	2688	2738	1	3UTR
hsa-miR-195-5p	ABI2	TAGCAGCACAGAAATATTGGC#GCTAATGTGCTCTCTGGACGTTATTAATGGCCAGTATTAGTTGCTGCTGT#((((((((.(..(((((((((#.)))))))))..))))))))).	2670	2720	1	3UTR
hsa-miR-195-5p	ABI2	TAGCAGCACAGAAATATTGGC#GCTAATGTGCTCTCTGGACGTTATTAATGGCCAGTATTAGTTGCTGCTGT#((((((((.(..(((((((((#.)))))))))..))))))))).	2574	2624	1	3UTR
hsa-miR-195-5p	ABO	TAGCAGCACAGAAATATTGGC#GTCTGTGTCTTTTGGTGTTTCGTGTTGCTGG#(((((((((.((((((((((.#.))))))))))))))))))).	3442	3473	1	3UTR
hsa-miR-195-5p	ACAP2	TAGCAGCACAGAAATATTGGC#GCTCTATTTCACTCTGGCTGCTGA#(((((((.((((.........#.))))))))))).	2839	2863	1	3UTR
hsa-miR-195-5p	ACER3	TAGCAGCACAGAAATATTGGC#GTGCTGCTGG#(((((((((............#))))))))).	4117	4127	1	3UTR
hsa-miR-195-5p	ACER3	TAGCAGCACAGAAATATTGGC#GTGCTGCTGG#(((((((((............#))))))))).	4104	4114	1	3UTR
hsa-miR-195-5p	ACER3	TAGCAGCACAGAAATATTGGC#GTGCTGCTGG#(((((((((............#))))))))).	4006	4016	1	3UTR
hsa-miR-195-5p	ACER3	TAGCAGCACAGAAATATTGGC#GTGCTGCTGG#(((((((((............#))))))))).	4188	4198	1	3UTR
hsa-miR-195-5p	ACER3	TAGCAGCACAGAAATATTGGC#GTGCTGCTGG#(((((((((............#))))))))).	4064	4074	1	3UTR
hsa-miR-195-5p	ACLY	TAGCAGCACAGAAATATTGGC#GCTTGTTTGGTATCCCACTGAAATGTTCTGTGTTGCA#..(((((((((.((((((...#.))))))))))))))).	3902	3939	1	3UTR
hsa-miR-195-5p	ACLY	TAGCAGCACAGAAATATTGGC#GCTTGTTTGGTATCCCACTGAAATGTTCTGTGTTGCA#..(((((((((.((((((...#.))))))))))))))).	3932	3969	1	3UTR
hsa-miR-195-5p	ACOT9	TAGCAGCACAGAAATATTGGC#TCTGTGCTGTCTAA#((((((((((((.........#))))))))).))).	2038	2052	1	3UTR
hsa-miR-195-5p	ACTR2	TAGCAGCACAGAAATATTGGC#GCTAAGGATTCTGTCTGCTGCTT#.((((((((((((...(((((#)))))...))))))..)))))).	1483	1506	1	3UTR
hsa-miR-195-5p	ACVR1	TAGCAGCACAGAAATATTGGC#CAATATTGCCTGTGCTTCTC#.((.(((((((.(((((((..#)))))))..))))))).)).	2239	2259	0.961538	3UTR
hsa-miR-195-5p	ACVR2A	TAGCAGCACAGAAATATTGGC#GTGAATGTTTAGTGTGCTGCTGT#((((((((((.(((((((.((#)).)))))))..)))))))))).	2298	2321	0.961538	3UTR
hsa-miR-195-5p	ACVR2A	TAGCAGCACAGAAATATTGGC#GTGAATGTTTAGTGTGCTGCTGT#((((((((((.(((((((.((#)).)))))))..)))))))))).	2101	2124	0.961538	3UTR
hsa-miR-195-5p	ACVR2A	TAGCAGCACAGAAATATTGGC#GCCAGTATTATGCTGTGTA#.....((((((.(((((((((#)))))))))...)))))).	3401	3420	1	3UTR
hsa-miR-195-5p	ACVR2A	TAGCAGCACAGAAATATTGGC#GCCAGTATTATGCTGTGTA#.....((((((.(((((((((#)))))))))...)))))).	3204	3223	1	3UTR
hsa-miR-195-5p	ACVR2A	TAGCAGCACAGAAATATTGGC#GTGAATGTTTAGTGTGCTGCTGT#((((((((((.(((((((.((#)).)))))))..)))))))))).	2153	2176	1	3UTR
hsa-miR-195-5p	ACVR2A	TAGCAGCACAGAAATATTGGC#GCCAGTATTATGCTGTGTA#.....((((((.(((((((((#)))))))))...)))))).	3256	3275	1	3UTR
hsa-miR-195-5p	ACVR2B	TAGCAGCACAGAAATATTGGC#GTGAATGTTCCTAATGCTGCTGT#((((((((.((.((((((.((#)).)))))).))..)))))))).	3236	3259	1	3UTR
hsa-miR-195-5p	ADA2	TAGCAGCACAGAAATATTGGC#TCTGTGCTGTTT#.(((((((((((.........#))))))))))).	1844	1856	1	3UTR
hsa-miR-195-5p	ADA2	TAGCAGCACAGAAATATTGGC#TCTGTGCTGTTT#.(((((((((((.........#))))))))))).	1969	1981	1	3UTR
hsa-miR-195-5p	ADAM12	TAGCAGCACAGAAATATTGGC#GCCGTCAGTGCTGTGCTGTG#..(((((((((......((((#))))......))))))))).	3188	3208	1	3UTR
hsa-miR-195-5p	ADAM19	TAGCAGCACAGAAATATTGGC#CCACGAGGCATTGAGAAAACTATGGACTGTGCTGCTGC#(((((((((((..........#.))))))))))).	3291	3329	1	3UTR
hsa-miR-195-5p	ADAM28	TAGCAGCACAGAAATATTGGC#GCCATTATGTACTCGTGACCAACTTGTGAACTTTTCTGTGTTGTTGT#((((((((((((((..((.((#.)).))..)))))))))))))).	3382	3429	1	3UTR
hsa-miR-195-5p	ADAM7	TAGCAGCACAGAAATATTGGC#GCAATTTGACAATGTGCCATTTCTGTGCTGTC#..((((((((((((...((((#.)))))))))))))))).	3099	3131	1	3UTR
hsa-miR-195-5p	ADAMTS12	TAGCAGCACAGAAATATTGGC#TCTGTGCTGCTT#.(((((((((((.........#))))))))))).	8442	8454	1	3UTR
hsa-miR-195-5p	ADAMTS12	TAGCAGCACAGAAATATTGGC#TCTGTGCTGCTT#.(((((((((((.........#))))))))))).	8187	8199	1	3UTR
hsa-miR-195-5p	ADAMTS4	TAGCAGCACAGAAATATTGGC#GCCATGCTGGTGTGCTGCA#..((((((((.......((((#))))......)))))))).	8948	8967	1	3UTR
hsa-miR-195-5p	ADAMTS5	TAGCAGCACAGAAATATTGGC#CCAGAATTTGTGCTGTTAC#((((((((((((....((((.#))))..)))))))))))).	7388	7407	0.953846	3UTR
hsa-miR-195-5p	ADAT2	TAGCAGCACAGAAATATTGGC#GCCCATTTGTTTCTGTGTTGTCTGT#((((((((((((((((..(((#)))....))))))))))))).))).	5811	5836	1	3UTR
hsa-miR-195-5p	ADAT2	TAGCAGCACAGAAATATTGGC#GCCCATTTGTTTCTGTGTTGTCTGT#((((((((((((((((..(((#)))....))))))))))))).))).	6918	6943	1	3UTR
hsa-miR-195-5p	ADCK1	TAGCAGCACAGAAATATTGGC#TGTGTGCTGCA#..((((((((.(.........#).)))))))).	3195	3206	1	3UTR
hsa-miR-195-5p	ADCYAP1R1	TAGCAGCACAGAAATATTGGC#CTGTGCTGCTT#.((((((((((..........#)))))))))).	4377	4388	1	3UTR
hsa-miR-195-5p	ADCYAP1R1	TAGCAGCACAGAAATATTGGC#CTGTGCTGCTT#.((((((((((..........#)))))))))).	4374	4385	1	3UTR
hsa-miR-195-5p	ADCYAP1R1	TAGCAGCACAGAAATATTGGC#CTGTGCTGCTT#.((((((((((..........#)))))))))).	4230	4241	1	3UTR
hsa-miR-195-5p	ADCYAP1R1	TAGCAGCACAGAAATATTGGC#CTGTGCTGCTT#.((((((((((..........#)))))))))).	4293	4304	1	3UTR
hsa-miR-195-5p	ADD1	TAGCAGCACAGAAATATTGGC#GCCAGCGTCCCCGGCCACGTCTGTGCTCTGT#(((.((((((((.....((((#.))))..))))))))))).	2552	2583	1	3UTR
hsa-miR-195-5p	AFAP1	TAGCAGCACAGAAATATTGGC#TTAATTATTTGTGCTGCTT#.(((((((((((.........#.))))))))))).	3137	3156	1	3UTR
hsa-miR-195-5p	AFAP1	TAGCAGCACAGAAATATTGGC#TTAATTATTTGTGCTGCTT#.(((((((((((.........#.))))))))))).	3159	3178	1	3UTR
hsa-miR-195-5p	AFAP1	TAGCAGCACAGAAATATTGGC#TTAATTATTTGTGCTGCTT#.(((((((((((.........#.))))))))))).	3290	3309	1	3UTR
hsa-miR-195-5p	AFF3	TAGCAGCACAGAAATATTGGC#GCCAGGTATTTTTGTGCCGGAAGTTTACTAGATTGCA#..(((((((((((((((((((#))))).)))))))))))................))).	4583	4620	1	3UTR
hsa-miR-195-5p	AFF3	TAGCAGCACAGAAATATTGGC#GCCAGGTATTTTTGTGCCGGAAGTTTACTAGATTGCA#..(((((((((((((((((((#))))).)))))))))))................))).	4500	4537	1	3UTR
hsa-miR-195-5p	AFF3	TAGCAGCACAGAAATATTGGC#GCCAGGTATTTTTGTGCCGGAAGTTTACTAGATTGCA#..(((((((((((((((((((#))))).)))))))))))................))).	4394	4431	1	3UTR
hsa-miR-195-5p	AFF3	TAGCAGCACAGAAATATTGGC#GCCAGGTATTTTTGTGCCGGAAGTTTACTAGATTGCA#..(((((((((((((((((((#))))).)))))))))))................))).	4468	4505	1	3UTR
hsa-miR-195-5p	AFTPH	TAGCAGCACAGAAATATTGGC#TTATTCTTTTTGTGTTGCTGG#((((((((((((((.......#.)))))))))))))).	3453	3474	1	3UTR
hsa-miR-195-5p	AFTPH	TAGCAGCACAGAAATATTGGC#TTATTCTTTTTGTGTTGCTGG#((((((((((((((.......#.)))))))))))))).	3027	3048	1	3UTR
hsa-miR-195-5p	AGAP3	TAGCAGCACAGAAATATTGGC#CTGTGCTGCTC#.((((((((((..........#)))))))))).	2258	2269	1	3UTR
hsa-miR-195-5p	AGAP3	TAGCAGCACAGAAATATTGGC#CTGTGCTGCTC#.((((((((((..........#)))))))))).	2099	2110	1	3UTR
hsa-miR-195-5p	AGAP3	TAGCAGCACAGAAATATTGGC#CTGTGCTGCTC#.((((((((((..........#)))))))))).	2664	2675	1	3UTR
hsa-miR-195-5p	AGBL1	TAGCAGCACAGAAATATTGGC#CTAGCAGCTGTGTTGCTGC#(((((((((((..........#.))))))))))).	3514	3533	1	3UTR
hsa-miR-195-5p	AGFG1	TAGCAGCACAGAAATATTGGC#TTGTGCTGCTGA#(((((((((((..........#))))))))))).	6160	6172	1	3UTR
hsa-miR-195-5p	AGFG1	TAGCAGCACAGAAATATTGGC#TTGTGCTGCTGA#(((((((((((..........#))))))))))).	6226	6238	1	3UTR
hsa-miR-195-5p	AGFG1	TAGCAGCACAGAAATATTGGC#TTGTGCTGCTGA#(((((((((((..........#))))))))))).	6154	6166	1	3UTR
hsa-miR-195-5p	AGFG1	TAGCAGCACAGAAATATTGGC#TTGTGCTGCTGA#(((((((((((..........#))))))))))).	6040	6052	1	3UTR
hsa-miR-195-5p	AGK	TAGCAGCACAGAAATATTGGC#GTGCTGCTAT#(((((((((............#))))))))).	1925	1935	1	3UTR
hsa-miR-195-5p	AGK	TAGCAGCACAGAAATATTGGC#GTGCTGCTAT#(((((((((............#))))))))).	1741	1751	1	3UTR
hsa-miR-195-5p	AGPAT5	TAGCAGCACAGAAATATTGGC#CTGTGCTGCC#..(((((((((..........#))))))))).	2216	2226	1	3UTR
hsa-miR-195-5p	AGPS	TAGCAGCACAGAAATATTGGC#GCCTTTATTCAACTTAGAGTCCTAATGTTTCTGATTTCACATTCTTGTTGCTGA#((((((((((((((((((((.#.))))))))))))............)))))))).	2603	2657	1	3UTR
hsa-miR-195-5p	AGPS	TAGCAGCACAGAAATATTGGC#GCCTTTATTCAACTTAGAGTCCTAATGTTTCTGATTTCACATTCTTGTTGCTGA#((((((((((((((((((((.#.))))))))))))............)))))))).	2775	2829	1	3UTR
hsa-miR-195-5p	AGPS	TAGCAGCACAGAAATATTGGC#CTAATGTTTCTGATTTCACATTCTTGTTGCTGA#((((((((((((((((((((.#))))))))))))............)))))))).	2589	2622	1	3UTR
hsa-miR-195-5p	AHCYL1	TAGCAGCACAGAAATATTGGC#GCCCATTTCTTAGCTGCTGA#(((((((..((((((...(((#))).))))))..))))))).	2624	2644	0.961538	3UTR
hsa-miR-195-5p	AHCYL1	TAGCAGCACAGAAATATTGGC#GCCCATTTCTTAGCTGCTGA#(((((((..((((((...(((#))).))))))..))))))).	2349	2369	0.961538	3UTR
hsa-miR-195-5p	AHCYL1	TAGCAGCACAGAAATATTGGC#GCCCATTTCTTAGCTGCTGA#(((((((..((((((...(((#))).))))))..))))))).	2253	2273	0.961538	3UTR
hsa-miR-195-5p	AHCYL2	TAGCAGCACAGAAATATTGGC#GCCAGTGTTGCTGCC#..((((((.....((((((((#)))))))))))))).	4033	4048	0.969231	3UTR
hsa-miR-195-5p	AHCYL2	TAGCAGCACAGAAATATTGGC#GCCAGTGTTGCTGCC#..((((((.....((((((((#)))))))))))))).	3792	3807	0.969231	3UTR
hsa-miR-195-5p	AIG1	TAGCAGCACAGAAATATTGGC#TCTGTGCTGTTT#.(((((((((((.........#))))))))))).	961	973	1	3UTR
hsa-miR-195-5p	AJAP1	TAGCAGCACAGAAATATTGGC#GCCAGGATCTCTGTGTTAGTTAC#((((((((((((.((.(((((#))))).)).)))))))).)))).	7716	7739	1	3UTR
hsa-miR-195-5p	AKAP11	TAGCAGCACAGAAATATTGGC#TAATATTGCTGTGCTGTA#..(((((((((.(((((((..#))))))).))))))))).	8433	8451	1	3UTR
hsa-miR-195-5p	AKAP12	TAGCAGCACAGAAATATTGGC#GTTCATATTGACTTCCTCTCTATGGCAGGAAGACATTCTGTGCTGTTT#.((((((((((((........#.)))))))))))).	7213	7261	1	3UTR
hsa-miR-195-5p	AKAP12	TAGCAGCACAGAAATATTGGC#GTTCATATTGACTTCCTCTCTATGGCAGGAAGACATTCTGTGCTGTTT#.((((((((((((........#.)))))))))))).	7723	7771	1	3UTR
hsa-miR-195-5p	AKAP12	TAGCAGCACAGAAATATTGGC#GTTCATATTGACTTCCTCTCTATGGCAGGAAGACATTCTGTGCTGTTT#.((((((((((((........#.)))))))))))).	7487	7535	1	3UTR
hsa-miR-195-5p	AKAP13	TAGCAGCACAGAAATATTGGC#CTGTGCTGCA#..(((((((((..........#))))))))).	8602	8612	1	3UTR
hsa-miR-195-5p	AKAP13	TAGCAGCACAGAAATATTGGC#CTGTGCTGCA#..(((((((((..........#))))))))).	12816	12826	1	3UTR
hsa-miR-195-5p	AKAP13	TAGCAGCACAGAAATATTGGC#CTGTGCTGCA#..(((((((((..........#))))))))).	12804	12814	1	3UTR
hsa-miR-195-5p	ALDH1A2	TAGCAGCACAGAAATATTGGC#GCCGTGAGCCCTGACAGATGCCGTATTTCTGAGTGCTTCCATGTGAATGCTGCC#..((((((((((((((.((((#.))))))))))))................)))))).	3281	3335	1	3UTR
hsa-miR-195-5p	ALG14	TAGCAGCACAGAAATATTGGC#TCTGTGCTGTG#..((((((((((.........#)))))))))).	2749	2760	1	3UTR
hsa-miR-195-5p	ALKBH6	TAGCAGCACAGAAATATTGGC#CCAATAATTTTGTGTGAGCTAC#((((.((((((((.((((((.#)))))).))))))))..)))).	881	903	1	3UTR
hsa-miR-195-5p	ALKBH6	TAGCAGCACAGAAATATTGGC#CCAATAATTTTGTGTGAGCTAC#((((.((((((((.((((((.#)))))).))))))))..)))).	893	915	1	3UTR
hsa-miR-195-5p	ALKBH6	TAGCAGCACAGAAATATTGGC#CCAATAATTTTGTGTGAGCTAC#((((.((((((((.((((((.#)))))).))))))))..)))).	968	990	1	3UTR
hsa-miR-195-5p	AMER2	TAGCAGCACAGAAATATTGGC#TTAATTTTTTGAGAAACTTCTGTGCTGCTT#.((((((((((((........#.)))))))))))).	9014	9044	1	3UTR
hsa-miR-195-5p	AMER2	TAGCAGCACAGAAATATTGGC#TTAATTTTTTGAGAAACTTCTGTGCTGCTT#.((((((((((((........#.)))))))))))).	8343	8373	1	3UTR
hsa-miR-195-5p	AMMECR1L	TAGCAGCACAGAAATATTGGC#CTGTGCTGCTC#.((((((((((..........#)))))))))).	2923	2934	1	3UTR
hsa-miR-195-5p	AMMECR1L	TAGCAGCACAGAAATATTGGC#CTGTGCTGCTC#.((((((((((..........#)))))))))).	2879	2890	1	3UTR
hsa-miR-195-5p	AMMECR1L	TAGCAGCACAGAAATATTGGC#CTGTGCTGCTC#.((((((((((..........#)))))))))).	3058	3069	1	3UTR
hsa-miR-195-5p	AMMECR1L	TAGCAGCACAGAAATATTGGC#CTGTGCTGCTC#.((((((((((..........#)))))))))).	2812	2823	1	3UTR
hsa-miR-195-5p	ANAPC10	TAGCAGCACAGAAATATTGGC#GCCAGTATTGTCATGTTTCTGAGGTTAATTGGCTGCA#..(((((((((((((((((((#))))))))).)).)))...............))))).	9438	9475	1	3UTR
hsa-miR-195-5p	ANAPC15	TAGCAGCACAGAAATATTGGC#CTGTGTTGCC#..(((((((((..........#))))))))).	597	607	1	3UTR
hsa-miR-195-5p	ANAPC15	TAGCAGCACAGAAATATTGGC#CTGTGTTGCC#..(((((((((..........#))))))))).	812	822	1	3UTR
hsa-miR-195-5p	ANK2	TAGCAGCACAGAAATATTGGC#CCAGTTTTCATTGCTGCTT#.(((((((..((((.(((((.#)))))))))..))))))).	6860	6879	1	3UTR
hsa-miR-195-5p	ANK2	TAGCAGCACAGAAATATTGGC#CCAGTTTTCATTGCTGCTT#.(((((((..((((.(((((.#)))))))))..))))))).	6827	6846	1	3UTR
hsa-miR-195-5p	ANK2	TAGCAGCACAGAAATATTGGC#CCAGTTTTCATTGCTGCTT#.(((((((..((((.(((((.#)))))))))..))))))).	6788	6807	1	3UTR
hsa-miR-195-5p	ANK2	TAGCAGCACAGAAATATTGGC#CCAGTTTTCATTGCTGCTT#.(((((((..((((.(((((.#)))))))))..))))))).	6767	6786	1	3UTR
hsa-miR-195-5p	ANK2	TAGCAGCACAGAAATATTGGC#CCAGTTTTCATTGCTGCTT#.(((((((..((((.(((((.#)))))))))..))))))).	6752	6771	1	3UTR
hsa-miR-195-5p	ANK2	TAGCAGCACAGAAATATTGGC#CCAGTTTTCATTGCTGCTT#.(((((((..((((.(((((.#)))))))))..))))))).	6728	6747	1	3UTR
hsa-miR-195-5p	ANK2	TAGCAGCACAGAAATATTGGC#CCAGTTTTCATTGCTGCTT#.(((((((..((((.(((((.#)))))))))..))))))).	6668	6687	1	3UTR
hsa-miR-195-5p	ANK2	TAGCAGCACAGAAATATTGGC#CCAGTTTTCATTGCTGCTT#.(((((((..((((.(((((.#)))))))))..))))))).	6644	6663	1	3UTR
hsa-miR-195-5p	ANK2	TAGCAGCACAGAAATATTGGC#CCAGTTTTCATTGCTGCTT#.(((((((..((((.(((((.#)))))))))..))))))).	6605	6624	1	3UTR
hsa-miR-195-5p	ANK2	TAGCAGCACAGAAATATTGGC#CCAGTTTTCATTGCTGCTT#.(((((((..((((.(((((.#)))))))))..))))))).	6524	6543	1	3UTR
hsa-miR-195-5p	ANK2	TAGCAGCACAGAAATATTGGC#CCAGTTTTCATTGCTGCTT#.(((((((..((((.(((((.#)))))))))..))))))).	6503	6522	1	3UTR
hsa-miR-195-5p	ANK2	TAGCAGCACAGAAATATTGGC#CCAGTTTTCATTGCTGCTT#.(((((((..((((.(((((.#)))))))))..))))))).	6479	6498	1	3UTR
hsa-miR-195-5p	ANK2	TAGCAGCACAGAAATATTGGC#CCAGTTTTCATTGCTGCTT#.(((((((..((((.(((((.#)))))))))..))))))).	6281	6300	1	3UTR
hsa-miR-195-5p	ANK2	TAGCAGCACAGAAATATTGGC#CCAGTTTTCATTGCTGCTT#.(((((((..((((.(((((.#)))))))))..))))))).	4652	4671	1	3UTR
hsa-miR-195-5p	ANK2	TAGCAGCACAGAAATATTGGC#CCAGTTTTCATTGCTGCTT#.(((((((..((((.(((((.#)))))))))..))))))).	4505	4524	1	3UTR
hsa-miR-195-5p	ANK2	TAGCAGCACAGAAATATTGGC#CCAGTTTTCATTGCTGCTT#.(((((((..((((.(((((.#)))))))))..))))))).	4490	4509	1	3UTR
hsa-miR-195-5p	ANK2	TAGCAGCACAGAAATATTGGC#CCAGTTTTCATTGCTGCTT#.(((((((..((((.(((((.#)))))))))..))))))).	4469	4488	1	3UTR
hsa-miR-195-5p	ANK2	TAGCAGCACAGAAATATTGGC#CCAGTTTTCATTGCTGCTT#.(((((((..((((.(((((.#)))))))))..))))))).	4340	4359	1	3UTR
hsa-miR-195-5p	ANK2	TAGCAGCACAGAAATATTGGC#CCAGTTTTCATTGCTGCTT#.(((((((..((((.(((((.#)))))))))..))))))).	6707	6726	1	3UTR
hsa-miR-195-5p	ANK2	TAGCAGCACAGAAATATTGGC#CCAGTTTTCATTGCTGCTT#.(((((((..((((.(((((.#)))))))))..))))))).	6803	6822	1	3UTR
hsa-miR-195-5p	ANKIB1	TAGCAGCACAGAAATATTGGC#CCGGTTTCCTTGCACCTTGTGCAGTATCCTTTATTTCTGTGCTGTTC#.(((((((((((((((..((.#.))..))))))))))))))).	5981	6028	1	3UTR
hsa-miR-195-5p	ANKRD10	TAGCAGCACAGAAATATTGGC#CTGTGTTGCC#..(((((((((..........#))))))))).	1253	1263	1	3UTR
hsa-miR-195-5p	ANKRD46	TAGCAGCACAGAAATATTGGC#GCTAATTGAATTGCTGCTAG#((((((((.......((((((#)))))).....)))))))).	2252	2272	1	3UTR
hsa-miR-195-5p	ANKRD53	TAGCAGCACAGAAATATTGGC#GTGCTGCTGC#(((((((((............#))))))))).	1522	1532	1	3UTR
hsa-miR-195-5p	ANKRD53	TAGCAGCACAGAAATATTGGC#GTGCTGCTGC#(((((((((............#))))))))).	1502	1512	1	3UTR
hsa-miR-195-5p	ANKS1A	TAGCAGCACAGAAATATTGGC#CTGTGCTGCG#..(((((((((..........#))))))))).	3570	3580	1	3UTR
hsa-miR-195-5p	ANO6	TAGCAGCACAGAAATATTGGC#GCCCCAGCAGAGAAAATCCTCTTCATAGATTAAATGTGCTGCTGT#((((((((((...........#.)))))))))).	5047	5092	1	3UTR
hsa-miR-195-5p	ANO6	TAGCAGCACAGAAATATTGGC#GCCCCAGCAGAGAAAATCCTCTTCATAGATTAAATGTGCTGCTGT#((((((((((...........#.)))))))))).	5127	5172	1	3UTR
hsa-miR-195-5p	ANP32E	TAGCAGCACAGAAATATTGGC#TTTCTGTGACTGCTGT#((((((((((((((.......#)))))))).)))))).	3110	3126	1	3UTR
hsa-miR-195-5p	ANP32E	TAGCAGCACAGAAATATTGGC#TTTCTGTGACTGCTGT#((((((((((((((.......#)))))))).)))))).	3331	3347	1	3UTR
hsa-miR-195-5p	ANP32E	TAGCAGCACAGAAATATTGGC#TTTCTGTGACTGCTGT#((((((((((((((.......#)))))))).)))))).	3208	3224	1	3UTR
hsa-miR-195-5p	ANP32E	TAGCAGCACAGAAATATTGGC#TTTCTGTGACTGCTGT#((((((((((((((.......#)))))))).)))))).	3051	3067	1	3UTR
hsa-miR-195-5p	ANXA11	TAGCAGCACAGAAATATTGGC#GCCTCTTGCTGCTAA#((((((((.(((......(((#)))))))))))))).	2258	2273	1	3UTR
hsa-miR-195-5p	ANXA11	TAGCAGCACAGAAATATTGGC#GCCTCTTGCTGCTAA#((((((((.(((......(((#)))))))))))))).	1940	1955	1	3UTR
hsa-miR-195-5p	ANXA11	TAGCAGCACAGAAATATTGGC#GCCTCTTGCTGCTAA#((((((((.(((......(((#)))))))))))))).	1989	2004	1	3UTR
hsa-miR-195-5p	AP1G1	TAGCAGCACAGAAATATTGGC#CTGGTAGCCTTTTCTGTGCATTGCTGT#((((((((((((((....(((#.))).)))))))))..))))).	3115	3142	1	3UTR
hsa-miR-195-5p	AP1G1	TAGCAGCACAGAAATATTGGC#CTGGTAGCCTTTTCTGTGCATTGCTGT#((((((((((((((....(((#.))).)))))))))..))))).	3124	3151	1	3UTR
hsa-miR-195-5p	AP1S2	TAGCAGCACAGAAATATTGGC#GTCAGTATTACTGTTTTGCTAA#((((((.((((.(((((((((#))))))))).)))).)))))).	698	720	1	3UTR
hsa-miR-195-5p	AP5M1	TAGCAGCACAGAAATATTGGC#GCCACACTTGTTTCCTAGTGTTTCTGTGGCAGACATTGCTAA#((((((((((((((((((((.#.)))))))))))))).......)))))).	2143	2185	1	3UTR
hsa-miR-195-5p	AP5S1	TAGCAGCACAGAAATATTGGC#TGTGCTGCTAT#((((((((((...........#)))))))))).	923	934	1	3UTR
hsa-miR-195-5p	AP5S1	TAGCAGCACAGAAATATTGGC#TGTGCTGCTAT#((((((((((...........#)))))))))).	1019	1030	1	3UTR
hsa-miR-195-5p	AP5S1	TAGCAGCACAGAAATATTGGC#TGTGCTGCTAT#((((((((((...........#)))))))))).	867	878	1	3UTR
hsa-miR-195-5p	APOL6	TAGCAGCACAGAAATATTGGC#TTTGTGCTGCTAT#((((((((((((.........#)))))))))))).	2217	2230	1	3UTR
hsa-miR-195-5p	APP	TAGCAGCACAGAAATATTGGC#GCCTTTTGACAGCTGTGCTGTA#..(((((((((.......(((#))).........))))))))).	2556	2578	1	3UTR
hsa-miR-195-5p	APRT	TAGCAGCACAGAAATATTGGC#GTGGGCATGTGCTGCTT#.(((((((((...........#.))))))))).	870	887	1	3UTR
hsa-miR-195-5p	ARF4	TAGCAGCACAGAAATATTGGC#GCCAATTAGTTCTGTGCTGGTT#.(.((((((((((..((((((#))))))...)))))))))).).	1320	1342	1	3UTR
hsa-miR-195-5p	ARHGAP18	TAGCAGCACAGAAATATTGGC#GCCTTAAAAAGTCATAGATTTGTGCTGCTGC#((((((((((((..((.((((#.))))))..)))))))))))).	2165	2196	1	3UTR
hsa-miR-195-5p	ARHGAP24	TAGCAGCACAGAAATATTGGC#TCAGAAGAATACTTTGTGGCTGTGCTGTTT#.((((((((((..(((.....#.)))..)))))))))).	2508	2538	1	3UTR
hsa-miR-195-5p	ARHGAP24	TAGCAGCACAGAAATATTGGC#TCAGAAGAATACTTTGTGGCTGTGCTGTTT#.((((((((((..(((.....#.)))..)))))))))).	3373	3403	1	3UTR
hsa-miR-195-5p	ARHGAP24	TAGCAGCACAGAAATATTGGC#TCAGAAGAATACTTTGTGGCTGTGCTGTTT#.((((((((((..(((.....#.)))..)))))))))).	2637	2667	1	3UTR
hsa-miR-195-5p	ARHGAP36	TAGCAGCACAGAAATATTGGC#GCTTGGTCTCTTCTGCTGGTAAAAGCAGAGATGTTTCTGTGTCATGCC#..((((((((((((((((.((#.))...)))))))))))))..))).	1827	1875	1	3UTR
hsa-miR-195-5p	ARHGAP36	TAGCAGCACAGAAATATTGGC#GCTTGGTCTCTTCTGCTGGTAAAAGCAGAGATGTTTCTGTGTCATGCC#..((((((((((((((((.((#.))...)))))))))))))..))).	2063	2111	1	3UTR
hsa-miR-195-5p	ARHGDIA	TAGCAGCACAGAAATATTGGC#GTGGGGTGTGCTGCTGC#((((((((((...........#.)))))))))).	1302	1319	1	3UTR
hsa-miR-195-5p	ARHGEF12	TAGCAGCACAGAAATATTGGC#GGTTACATTGTGCTGCTAG#(((((((((((..........#.))))))))))).	7406	7425	1	3UTR
hsa-miR-195-5p	ARHGEF12	TAGCAGCACAGAAATATTGGC#GGTTACATTGTGCTGCTAG#(((((((((((..........#.))))))))))).	7349	7368	1	3UTR
hsa-miR-195-5p	ARHGEF12	TAGCAGCACAGAAATATTGGC#GGTTACATTGTGCTGCTAG#(((((((((((..........#.))))))))))).	6703	6722	1	3UTR
hsa-miR-195-5p	ARHGEF3	TAGCAGCACAGAAATATTGGC#GCCATCTCTGGTTCTGTGCTA#....(((((((((....((((#)))).......))))))))).	2732	2753	1	3UTR
hsa-miR-195-5p	ARHGEF3	TAGCAGCACAGAAATATTGGC#GCCATCTCTGGTTCTGTGCTA#....(((((((((....((((#)))).......))))))))).	2803	2824	1	3UTR
hsa-miR-195-5p	ARIH1	TAGCAGCACAGAAATATTGGC#TTCTGTGCTGCA#..(((((((((((........#))))))))))).	20143	20155	1	3UTR
hsa-miR-195-5p	ARL11	TAGCAGCACAGAAATATTGGC#GCCGAGATTGTGCTGCTGC#(((((((((((.....(((((#)))))..))))))))))).	1462	1481	1	3UTR
hsa-miR-195-5p	ARNTL2	TAGCAGCACAGAAATATTGGC#CTGTGCTGTC#..(((((((((..........#))))))))).	5384	5394	1	3UTR
hsa-miR-195-5p	ARPP19	TAGCAGCACAGAAATATTGGC#GTCATTTGAGACTGACAGCTTTGCAGGTAGCAGTAGTGTGTGCTGCTAT#((((((((((.(..(((((..#.))))).).)))))))))).	489	538	1	3UTR
hsa-miR-195-5p	ARPP19	TAGCAGCACAGAAATATTGGC#GTCATTTGAGACTGACAGCTTTGCAGGTAGCAGTAGTGTGTGCTGCTAT#((((((((((.(..(((((..#.))))).).)))))))))).	481	530	1	3UTR
hsa-miR-195-5p	ARPP19	TAGCAGCACAGAAATATTGGC#GTCATTTGAGACTGACAGCTTTGCAGGTAGCAGTAGTGTGTGCTGCTAT#((((((((((.(..(((((..#.))))).).)))))))))).	544	593	1	3UTR
hsa-miR-195-5p	ARPP19	TAGCAGCACAGAAATATTGGC#GTCATTTGAGACTGACAGCTTTGCAGGTAGCAGTAGTGTGTGCTGCTAT#((((((((((.(..(((((..#.))))).).)))))))))).	623	672	1	3UTR
hsa-miR-195-5p	ARPP19	TAGCAGCACAGAAATATTGGC#GTCATTTGAGACTGACAGCTTTGCAGGTAGCAGTAGTGTGTGCTGCTAT#((((((((((.(..(((((..#.))))).).)))))))))).	927	976	1	3UTR
hsa-miR-195-5p	ARSD	TAGCAGCACAGAAATATTGGC#GTGAGTGTAAGGAGTTTAAATCAACCTCTGTTCTGTGCTAGTTAA#(((((((((((((.....((.#.))....))))))))).)))).	4958	5003	1	3UTR
hsa-miR-195-5p	ASB1	TAGCAGCACAGAAATATTGGC#CTGTGCTGCTGC#(((((((((((..........#))))))))))).	922	934	1	3UTR
hsa-miR-195-5p	ASB1	TAGCAGCACAGAAATATTGGC#CTGTGCTGCTGC#(((((((((((..........#))))))))))).	1225	1237	1	3UTR
hsa-miR-195-5p	ASPH	TAGCAGCACAGAAATATTGGC#CAATAATTTTCTAAAGCTGTGCTGTC#..(((((((((..........#.))))))))).	2392	2418	1	3UTR
hsa-miR-195-5p	ASPH	TAGCAGCACAGAAATATTGGC#CAATAATTTTCTAAAGCTGTGCTGTC#..(((((((((..........#.))))))))).	2406	2432	1	3UTR
hsa-miR-195-5p	ASPH	TAGCAGCACAGAAATATTGGC#CAATAATTTTCTAAAGCTGTGCTGTC#..(((((((((..........#.))))))))).	2535	2561	1	3UTR
hsa-miR-195-5p	ASPH	TAGCAGCACAGAAATATTGGC#CAATAATTTTCTAAAGCTGTGCTGTC#..(((((((((..........#.))))))))).	2395	2421	1	3UTR
hsa-miR-195-5p	ATAD2	TAGCAGCACAGAAATATTGGC#TTCTGGCTGCA#..(((((.(((((........#)))))))))).	4794	4805	1	3UTR
hsa-miR-195-5p	ATAT1	TAGCAGCACAGAAATATTGGC#TTTGTGCTGCC#..((((((((((.........#)))))))))).	1392	1403	1	3UTR
hsa-miR-195-5p	ATAT1	TAGCAGCACAGAAATATTGGC#TTTGTGCTGCC#..((((((((((.........#)))))))))).	1909	1920	1	3UTR
hsa-miR-195-5p	ATF3	TAGCAGCACAGAAATATTGGC#CTGATGTTTCTGTGA#......((((((((((((((.#)))))))))))))).	1853	1868	1	3UTR
hsa-miR-195-5p	ATF3	TAGCAGCACAGAAATATTGGC#CTGATGTTTCTGTGA#......((((((((((((((.#)))))))))))))).	1775	1790	1	3UTR
hsa-miR-195-5p	ATF7IP2	TAGCAGCACAGAAATATTGGC#TAAAATTTGTGTGCTGTG#..((((((((.((((......#.)))).)))))))).	3195	3213	1	3UTR
hsa-miR-195-5p	ATF7IP2	TAGCAGCACAGAAATATTGGC#TAAAATTTGTGTGCTGTG#..((((((((.((((......#.)))).)))))))).	3281	3299	1	3UTR
hsa-miR-195-5p	ATF7IP2	TAGCAGCACAGAAATATTGGC#TAAAATTTGTGTGCTGTG#..((((((((.((((......#.)))).)))))))).	3262	3280	1	3UTR
hsa-miR-195-5p	ATMIN	TAGCAGCACAGAAATATTGGC#TGTTTTTGTGTTGCC#..((((((((((((((.....#)))))))))))))).	2709	2724	1	3UTR
hsa-miR-195-5p	ATMIN	TAGCAGCACAGAAATATTGGC#TGTTTTTGTGTTGCC#..((((((((((((((.....#)))))))))))))).	2622	2637	1	3UTR
hsa-miR-195-5p	ATOH8	TAGCAGCACAGAAATATTGGC#GCCACATCCTTCAAGGCTCTGTGCTGTTC#.(((((((((((....((((.#.))))...))))))))))).	4833	4862	1	3UTR
hsa-miR-195-5p	ATP10B	TAGCAGCACAGAAATATTGGC#GCCAACACTCTGATGCTGCTC#.(((((((((((....(((((#)))))...)))).))))))).	7243	7264	1	3UTR
hsa-miR-195-5p	ATP1B4	TAGCAGCACAGAAATATTGGC#GCCTGTTCTTGCTGCTGG#((((((((.((((.....(((#)))..)))))))))))).	1388	1406	1	3UTR
hsa-miR-195-5p	ATP1B4	TAGCAGCACAGAAATATTGGC#TCTGAGCTGCTGC#(((((((.((((.........#)))).))))))).	4071	4084	1	3UTR
hsa-miR-195-5p	ATP1B4	TAGCAGCACAGAAATATTGGC#GCCTGTTCTTGCTGCTGG#((((((((.((((.....(((#)))..)))))))))))).	1400	1418	1	3UTR
hsa-miR-195-5p	ATP1B4	TAGCAGCACAGAAATATTGGC#TCTGAGCTGCTGC#(((((((.((((.........#)))).))))))).	4083	4096	1	3UTR
hsa-miR-195-5p	ATP2A2	TAGCAGCACAGAAATATTGGC#TCAGTTTGTTTCTTTCTGTGCTGGTAA#((.(((((((((((.......#.))))))))))).)).	4244	4271	1	3UTR
hsa-miR-195-5p	ATP2B1	TAGCAGCACAGAAATATTGGC#CCTGGTTTCTAGTCTTGGTTTTGCCATTAATGTGCTGCA#..((((((((.......((((#.))))....)))))))).	6110	6149	1	3UTR
hsa-miR-195-5p	ATP2B1	TAGCAGCACAGAAATATTGGC#CCTGGTTTCTAGTCTTGGTTTTGCCATTAATGTGCTGCA#..((((((((.......((((#.))))....)))))))).	6264	6303	1	3UTR
hsa-miR-195-5p	ATP2B1	TAGCAGCACAGAAATATTGGC#CCTGGTTTCTAGTCTTGGTTTTGCCATTAATGTGCTGCA#..((((((((.......((((#.))))....)))))))).	6167	6206	1	3UTR
hsa-miR-195-5p	ATP2B1	TAGCAGCACAGAAATATTGGC#CCTGGTTTCTAGTCTTGGTTTTGCCATTAATGTGCTGCA#..((((((((.......((((#.))))....)))))))).	6169	6208	1	3UTR
hsa-miR-195-5p	ATP2B2	TAGCAGCACAGAAATATTGGC#TCAGTATGGCTTGCTGCTT#.(((((((.((..(((((((.#)))))))..))))))))).	5608	5627	1	3UTR
hsa-miR-195-5p	ATP6V1B2	TAGCAGCACAGAAATATTGGC#GCTGGGCTGTGCTGCTGC#(((((((((((..........#.))))))))))).	2041	2059	1	3UTR
hsa-miR-195-5p	ATP6V1C1	TAGCAGCACAGAAATATTGGC#GCCTGGCCTGTGTTGCTAT#(((((((((((.......(((#)))....))))))))))).	4492	4511	1	3UTR
hsa-miR-195-5p	ATP6V1F	TAGCAGCACAGAAATATTGGC#CCTCTTCCCTGTGCTGTTAC#(((((((((((..........#.))))))))))).	608	628	1	3UTR
hsa-miR-195-5p	ATP8B4	TAGCAGCACAGAAATATTGGC#GCGTGTACTGTGTTGCTT#.((((((((((..........#.)))))))))).	4155	4173	1	3UTR
hsa-miR-195-5p	ATPAF1	TAGCAGCACAGAAATATTGGC#CCAGTATTGTTGTCAGCTGCC#..(((((((((.((((((((.#)))))))).))))..))))).	2324	2345	1	3UTR
hsa-miR-195-5p	ATRX	TAGCAGCACAGAAATATTGGC#GCCTTTGTTTCTGTTAGACTGCTT#.(((((((((((((((..(((#)))..)))))))))..).))))).	9980	10004	1	3UTR
hsa-miR-195-5p	ATRX	TAGCAGCACAGAAATATTGGC#GCCTTTGTTTCTGTTAGACTGCTT#.(((((((((((((((..(((#)))..)))))))))..).))))).	10094	10118	1	3UTR
hsa-miR-195-5p	ATXN1	TAGCAGCACAGAAATATTGGC#GTTTCTGTGCAGTGTTAG#(((((((((((((((......#))))))))))..))))).	4248	4266	1	3UTR
hsa-miR-195-5p	ATXN7L2	TAGCAGCACAGAAATATTGGC#TTCTGTTGCTGCTAT#(((((((((((((........#)))))).))))))).	2539	2554	1	3UTR
hsa-miR-195-5p	ATXN7L2	TAGCAGCACAGAAATATTGGC#TTCTGTTGCTGCTAT#(((((((((((((........#)))))).))))))).	2365	2380	1	3UTR
hsa-miR-195-5p	AUH	TAGCAGCACAGAAATATTGGC#GTATGTCTACTGTGCTGCA#..(((((((((..........#.))))))))).	1387	1406	1	3UTR
hsa-miR-195-5p	AVL9	TAGCAGCACAGAAATATTGGC#GTAAAACTCTAAATACATTTGTATTTCTGTGCTGTTC#.((((((((((((((((....#.)))))))))))))))).	6216	6253	1	3UTR
hsa-miR-195-5p	AVL9	TAGCAGCACAGAAATATTGGC#GTAAAACTCTAAATACATTTGTATTTCTGTGCTGTTC#.((((((((((((((((....#.)))))))))))))))).	6270	6307	1	3UTR
hsa-miR-195-5p	AVL9	TAGCAGCACAGAAATATTGGC#GTAAAACTCTAAATACATTTGTATTTCTGTGCTGTTC#.((((((((((((((((....#.)))))))))))))))).	6110	6147	1	3UTR
hsa-miR-195-5p	BACE1	TAGCAGCACAGAAATATTGGC#GCCAACACTTGTGTTGCTT#.((((((((((.....(((((#)))))...)))))))))).	3533	3552	1	3UTR
hsa-miR-195-5p	BACE1	TAGCAGCACAGAAATATTGGC#GCCAACACTTGTGTTGCTT#.((((((((((.....(((((#)))))...)))))))))).	3458	3477	1	3UTR
hsa-miR-195-5p	BACE1	TAGCAGCACAGAAATATTGGC#GCCAACACTTGTGTTGCTT#.((((((((((.....(((((#)))))...)))))))))).	4268	4287	1	3UTR
hsa-miR-195-5p	BACE1	TAGCAGCACAGAAATATTGGC#GCCAACACTTGTGTTGCTT#.((((((((((.....(((((#)))))...)))))))))).	4136	4155	1	3UTR
hsa-miR-195-5p	BACE1	TAGCAGCACAGAAATATTGGC#GCCAACACTTGTGTTGCTT#.((((((((((.....(((((#)))))...)))))))))).	4193	4212	1	3UTR
hsa-miR-195-5p	BACE1	TAGCAGCACAGAAATATTGGC#GCCAACACTTGTGTTGCTT#.((((((((((.....(((((#)))))...)))))))))).	4061	4080	1	3UTR
hsa-miR-195-5p	BAG4	TAGCAGCACAGAAATATTGGC#CAGGGGATACCTGATGTTGTAATGTATTTCTGGTGTTGTTAA#(((((((((((((((((....#.))))))))).)))))))).	3442	3484	1	3UTR
hsa-miR-195-5p	BAG4	TAGCAGCACAGAAATATTGGC#CAGGGGATACCTGATGTTGTAATGTATTTCTGGTGTTGTTAA#(((((((((((((((((....#.))))))))).)))))))).	3550	3592	1	3UTR
hsa-miR-195-5p	BARD1	TAGCAGCACAGAAATATTGGC#TTCTGTGCTGTTGA#(((((((((((((........#))))))))))))).	4465	4479	1	3UTR
hsa-miR-195-5p	BARD1	TAGCAGCACAGAAATATTGGC#TTCTGTGCTGTTGA#(((((((((((((........#))))))))))))).	3169	3183	1	3UTR
hsa-miR-195-5p	BARD1	TAGCAGCACAGAAATATTGGC#TTCTGTGCTGTTGA#(((((((((((((........#))))))))))))).	3112	3126	1	3UTR
hsa-miR-195-5p	BARD1	TAGCAGCACAGAAATATTGGC#TTCTGTGCTGTTGA#(((((((((((((........#))))))))))))).	2983	2997	1	3UTR
hsa-miR-195-5p	BARD1	TAGCAGCACAGAAATATTGGC#TTCTGTGCTGTTGA#(((((((((((((........#))))))))))))).	4522	4536	1	3UTR
hsa-miR-195-5p	BBOF1	TAGCAGCACAGAAATATTGGC#CCAATGTTTCTGTCTCCA#..(.((.(((((((((((((.#))))))))))))))).).	2311	2329	1	3UTR
hsa-miR-195-5p	BCL2	TAGCAGCACAGAAATATTGGC#GCTGGCTTTCTGGCTGCTGG#(((((((.((((((..(((((#))))).))))))))))))).	2585	2605	0.974359	3UTR
hsa-miR-195-5p	BCL2	TAGCAGCACAGAAATATTGGC#GCTGGCTTTCTGGCTGCTGG#(((((((.((((((..(((((#))))).))))))))))))).	2043	2063	0.974359	3UTR
hsa-miR-195-5p	BCL2	TAGCAGCACAGAAATATTGGC#CTGTGCTGCTAT#(((((((((((..........#))))))))))).	4669	4681	1	3UTR
hsa-miR-195-5p	BCL2	TAGCAGCACAGAAATATTGGC#CTGTGCTGCTAT#(((((((((((..........#))))))))))).	4127	4139	1	3UTR
hsa-miR-195-5p	BCL2L10	TAGCAGCACAGAAATATTGGC#TTCATGTGCTGCTGA#(((((((((((((........#))).)))))))))).	1011	1026	1	3UTR
hsa-miR-195-5p	BCL2L10	TAGCAGCACAGAAATATTGGC#TTCATGTGCTGCTGA#(((((((((((((........#))).)))))))))).	1081	1096	1	3UTR
hsa-miR-195-5p	BCL9L	TAGCAGCACAGAAATATTGGC#TCTGTGCTGCC#..((((((((((.........#)))))))))).	7312	7323	1	3UTR
hsa-miR-195-5p	BCL9L	TAGCAGCACAGAAATATTGGC#TCTGTGCTGCC#..((((((((((.........#)))))))))).	7528	7539	1	3UTR
hsa-miR-195-5p	BCL9L	TAGCAGCACAGAAATATTGGC#TCTGTGCTGCC#..((((((((((.........#)))))))))).	7372	7383	1	3UTR
hsa-miR-195-5p	BEST3	TAGCAGCACAGAAATATTGGC#CCTTTTTTTCCCTTCCCTTCTCCCTGGTTGTGCTGCTT#.((((((((((..........#.)))))))))).	2754	2792	1	3UTR
hsa-miR-195-5p	BLNK	TAGCAGCACAGAAATATTGGC#GCCAAGAATGTGTTGTC#..((((((((......(((((#)))))...)))))))).	4291	4308	1	3UTR
hsa-miR-195-5p	BMPR1A	TAGCAGCACAGAAATATTGGC#GCCGGTGGTTTTGTGCTT#....(((((((((.(((((((#))))))).))))))))).	2779	2797	0.980769	3UTR
hsa-miR-195-5p	BMPR1A	TAGCAGCACAGAAATATTGGC#GCCGGTGGTTTTGTGCTT#....(((((((((.(((((((#))))))).))))))))).	2679	2697	0.980769	3UTR
hsa-miR-195-5p	BORCS6	TAGCAGCACAGAAATATTGGC#GTGCTGCTGC#(((((((((............#))))))))).	1820	1830	1	3UTR
hsa-miR-195-5p	BPIFA1	TAGCAGCACAGAAATATTGGC#TATTTCTTGCTGCTC#.(((((((.(((((((.....#)))))))))))))).	894	909	1	3UTR
hsa-miR-195-5p	BRD3OS	TAGCAGCACAGAAATATTGGC#CCAGGTGCTGCTAG#(((((((((............#.))))))))).	1353	1367	1	3UTR
hsa-miR-195-5p	BRIX1	TAGCAGCACAGAAATATTGGC#CCAGAATTCATCAGTTAATTTCTGATTTCTTTTTGAAGTTTGTGTTGCTAA#((((((((((((.........#.)))))))))))).	1259	1310	1	3UTR
hsa-miR-195-5p	BRK1	TAGCAGCACAGAAATATTGGC#GTGCTGCTGC#(((((((((............#))))))))).	264	274	1	3UTR
hsa-miR-195-5p	BSG	TAGCAGCACAGAAATATTGGC#GCCAATGCTGTCTGGTTGCG#..(((((.((((..(((((((#)))))))...))))))))).	1421	1441	1	3UTR
hsa-miR-195-5p	BSG	TAGCAGCACAGAAATATTGGC#GCCAATGCTGTCTGGTTGCG#..(((((.((((..(((((((#)))))))...))))))))).	1578	1598	1	3UTR
hsa-miR-195-5p	BTBD9	TAGCAGCACAGAAATATTGGC#CTGTGCTGCTAT#(((((((((((..........#))))))))))).	8315	8327	1	3UTR
hsa-miR-195-5p	BTBD9	TAGCAGCACAGAAATATTGGC#CTGTGCTGCTAT#(((((((((((..........#))))))))))).	8450	8462	1	3UTR
hsa-miR-195-5p	BTBD9	TAGCAGCACAGAAATATTGGC#CTGTGCTGCTAT#(((((((((((..........#))))))))))).	8359	8371	1	3UTR
hsa-miR-195-5p	BTBD9	TAGCAGCACAGAAATATTGGC#CTGTGCTGCTAT#(((((((((((..........#))))))))))).	8559	8571	1	3UTR
hsa-miR-195-5p	BUB3	TAGCAGCACAGAAATATTGGC#CCTGTTATTTCTGTGCTA#....((((((((((((.(((.#.))).)))))))))))).	2558	2576	1	3UTR
hsa-miR-195-5p	BZW1	TAGCAGCACAGAAATATTGGC#TCATCTTTTCTTGCTGCTAC#((((((((.(((((...(((.#)))...))))))))))))).	2557	2577	1	3UTR
hsa-miR-195-5p	BZW1	TAGCAGCACAGAAATATTGGC#TCATCTTTTCTTGCTGCTAC#((((((((.(((((...(((.#)))...))))))))))))).	2584	2604	1	3UTR
hsa-miR-195-5p	BZW1	TAGCAGCACAGAAATATTGGC#TCATCTTTTCTTGCTGCTAC#((((((((.(((((...(((.#)))...))))))))))))).	2601	2621	1	3UTR
hsa-miR-195-5p	C11orf58	TAGCAGCACAGAAATATTGGC#CCATACTAAAAAAGTATCAGGAAAATAGATTATTTTTGTGCTGTG#..((((((((((((((.....#.)))))))))))))).	3186	3231	1	3UTR
hsa-miR-195-5p	C15orf40	TAGCAGCACAGAAATATTGGC#GCCAGTGTTTCTGAAAATGGATCTAGGCTGG#...((((.(((((((((((((#))))))))))))).............)))).	5777	5808	1	3UTR
hsa-miR-195-5p	C19orf25	TAGCAGCACAGAAATATTGGC#TTCTGTGCTGCTT#.((((((((((((........#)))))))))))).	1712	1725	1	3UTR
hsa-miR-195-5p	C1GALT1C1L	TAGCAGCACAGAAATATTGGC#CTGTGCTGTC#..(((((((((..........#))))))))).	1074	1084	1	3UTR
hsa-miR-195-5p	C1orf116	TAGCAGCACAGAAATATTGGC#GTGCTGCTGG#(((((((((............#))))))))).	3100	3110	1	3UTR
hsa-miR-195-5p	C1orf116	TAGCAGCACAGAAATATTGGC#GTGCTGCTGG#(((((((((............#))))))))).	2914	2924	1	3UTR
hsa-miR-195-5p	C1orf50	TAGCAGCACAGAAATATTGGC#GCTGGACCAGAGAGTGTGTGATTCTGGGATTTCTGTGCTGTTGA#(((((((((((((((.((((.#.)))).))))))))))))))).	1199	1243	1	3UTR
hsa-miR-195-5p	C20orf27	TAGCAGCACAGAAATATTGGC#TTTGTGCTGCC#..((((((((((.........#)))))))))).	1306	1317	1	3UTR
hsa-miR-195-5p	C21orf62	TAGCAGCACAGAAATATTGGC#TCAGTTTGTGCTGCTGT#((((((((((((.........#.)))))))))))).	3495	3512	1	3UTR
hsa-miR-195-5p	C21orf62	TAGCAGCACAGAAATATTGGC#TCAGTTTGTGCTGCTGT#((((((((((((.........#.)))))))))))).	3570	3587	1	3UTR
hsa-miR-195-5p	C21orf62	TAGCAGCACAGAAATATTGGC#TCAGTTTGTGCTGCTGT#((((((((((((.........#.)))))))))))).	3414	3431	1	3UTR
hsa-miR-195-5p	C22orf39	TAGCAGCACAGAAATATTGGC#CTGTGCTGTA#..(((((((((..........#))))))))).	893	903	1	3UTR
hsa-miR-195-5p	C2CD2	TAGCAGCACAGAAATATTGGC#CTGTGCTGTC#..(((((((((..........#))))))))).	2272	2282	1	3UTR
hsa-miR-195-5p	C2orf49	TAGCAGCACAGAAATATTGGC#TCTGTGTTGCTC#.(((((((((((.........#))))))))))).	2605	2617	1	3UTR
hsa-miR-195-5p	C2orf49	TAGCAGCACAGAAATATTGGC#TCTGTGTTGCTC#.(((((((((((.........#))))))))))).	2731	2743	1	3UTR
hsa-miR-195-5p	C2orf50	TAGCAGCACAGAAATATTGGC#CCTTGAGCTGGCTGCTGC#(((((((.(((..........#.)))))))))).	1032	1050	1	3UTR
hsa-miR-195-5p	C4orf54	TAGCAGCACAGAAATATTGGC#GCTATTAACATTCAGTATTTCGTGTTGCA#..(((((((.((((((((((.#.))))))))))))))))).	9677	9706	1	3UTR
hsa-miR-195-5p	C7orf50	TAGCAGCACAGAAATATTGGC#GCCTCTGTGGCTGCA#..((((((((((......(((#))))))))).)))).	1203	1218	1	3UTR
hsa-miR-195-5p	CACNA1D	TAGCAGCACAGAAATATTGGC#GCCTGGCTGTGTTGCTGG#(((((((((((.......(((#)))...))))))))))).	8103	8121	1	3UTR
hsa-miR-195-5p	CACNA1E	TAGCAGCACAGAAATATTGGC#GCCTGATTTCCCTCACTTGATGTGTTTCTTTGCTGCTAC#((((((((.((((((((....#.)))))))).)))))))).	15127	15166	1	3UTR
hsa-miR-195-5p	CACNA1E	TAGCAGCACAGAAATATTGGC#GCCTGATTTCCCTCACTTGATGTGTTTCTTTGCTGCTAC#((((((((.((((((((....#.)))))))).)))))))).	14941	14980	1	3UTR
hsa-miR-195-5p	CACNA1E	TAGCAGCACAGAAATATTGGC#GCCTGATTTCCCTCACTTGATGTGTTTCTTTGCTGCTAC#((((((((.((((((((....#.)))))))).)))))))).	14998	15037	1	3UTR
hsa-miR-195-5p	CACNB2	TAGCAGCACAGAAATATTGGC#GTGCTGCTAA#(((((((((............#))))))))).	5540	5550	1	3UTR
hsa-miR-195-5p	CACNB2	TAGCAGCACAGAAATATTGGC#GCTAGTATTTATCTTACTTGCTGCTAT#((((((((.((((((((((((#)))))))))..)))....)))))))).	5424	5451	1	3UTR
hsa-miR-195-5p	CACNB2	TAGCAGCACAGAAATATTGGC#GTGCTGCTAA#(((((((((............#))))))))).	5899	5909	1	3UTR
hsa-miR-195-5p	CACNB2	TAGCAGCACAGAAATATTGGC#GTGCTGCTAA#(((((((((............#))))))))).	5283	5293	1	3UTR
hsa-miR-195-5p	CACNB2	TAGCAGCACAGAAATATTGGC#GCTAGTATTTATCTTACTTGCTGCTAT#((((((((.((((((((((((#)))))))))..)))....)))))))).	5310	5337	1	3UTR
hsa-miR-195-5p	CACNB2	TAGCAGCACAGAAATATTGGC#GTGCTGCTAA#(((((((((............#))))))))).	5785	5795	1	3UTR
hsa-miR-195-5p	CACNB2	TAGCAGCACAGAAATATTGGC#GTGCTGCTAA#(((((((((............#))))))))).	5426	5436	1	3UTR
hsa-miR-195-5p	CACNB2	TAGCAGCACAGAAATATTGGC#GTGCTGCTAA#(((((((((............#))))))))).	5340	5350	1	3UTR
hsa-miR-195-5p	CACNB2	TAGCAGCACAGAAATATTGGC#GCTAGTATTTATCTTACTTGCTGCTAT#((((((((.((((((((((((#)))))))))..)))....)))))))).	5021	5048	1	3UTR
hsa-miR-195-5p	CACNB2	TAGCAGCACAGAAATATTGGC#GTGCTGCTAA#(((((((((............#))))))))).	5496	5506	1	3UTR
hsa-miR-195-5p	CACNB2	TAGCAGCACAGAAATATTGGC#GTGCTGCTAA#(((((((((............#))))))))).	5610	5620	1	3UTR
hsa-miR-195-5p	CALM1	TAGCAGCACAGAAATATTGGC#TTGTGCTGCTGA#(((((((((((..........#))))))))))).	1828	1840	1	3UTR
hsa-miR-195-5p	CALM1	TAGCAGCACAGAAATATTGGC#TTGTGCTGCTGA#(((((((((((..........#))))))))))).	1876	1888	1	3UTR
hsa-miR-195-5p	CALN1	TAGCAGCACAGAAATATTGGC#CTGTGCTGCC#..(((((((((..........#))))))))).	1516	1526	1	3UTR
hsa-miR-195-5p	CALN1	TAGCAGCACAGAAATATTGGC#CTGTGCTGCC#..(((((((((..........#))))))))).	1734	1744	1	3UTR
hsa-miR-195-5p	CALN1	TAGCAGCACAGAAATATTGGC#CTGTGCTGCC#..(((((((((..........#))))))))).	1887	1897	1	3UTR
hsa-miR-195-5p	CALN1	TAGCAGCACAGAAATATTGGC#CTGTGCTGCC#..(((((((((..........#))))))))).	2102	2112	1	3UTR
hsa-miR-195-5p	CAMK1G	TAGCAGCACAGAAATATTGGC#TCTGTGCTGTTT#.(((((((((((.........#))))))))))).	1860	1872	1	3UTR
hsa-miR-195-5p	CAMK1G	TAGCAGCACAGAAATATTGGC#TCTGTGCTGTTT#.(((((((((((.........#))))))))))).	2020	2032	1	3UTR
hsa-miR-195-5p	CAMK1G	TAGCAGCACAGAAATATTGGC#TCTGTGCTGTTT#.(((((((((((.........#))))))))))).	1545	1557	1	3UTR
hsa-miR-195-5p	CAMK2A	TAGCAGCACAGAAATATTGGC#GCCAAATTTCTGTGTA#.....((((((((((.(((((#))))))))))))))).	2605	2621	1	3UTR
hsa-miR-195-5p	CAMK2A	TAGCAGCACAGAAATATTGGC#GCCAAATTTCTGTGTA#.....((((((((((.(((((#))))))))))))))).	2572	2588	1	3UTR
hsa-miR-195-5p	CAMK2A	TAGCAGCACAGAAATATTGGC#GCCAAATTTCTGTGTA#.....((((((((((.(((((#))))))))))))))).	2415	2431	1	3UTR
hsa-miR-195-5p	CAMK2G	TAGCAGCACAGAAATATTGGC#GTGAGTGGGTTCGTGCTGCTGA#(((((((((.(((.((((.((#)).))))..)))))))))))).	1591	1613	1	3UTR
hsa-miR-195-5p	CAMK2N1	TAGCAGCACAGAAATATTGGC#GCTTGTGTTTCTTTGTTGCTGC#((((((((.((((((((.(((#))).)))))))).)))))))).	1751	1773	1	3UTR
hsa-miR-195-5p	CANT1	TAGCAGCACAGAAATATTGGC#GCCAGTGACCGCTTTCTCCCTTCAAGAAAATTCTGTGGCTGTG#..(((((((((((.(((((((#))))))).......................))))))).)))).	2216	2259	1	3UTR
hsa-miR-195-5p	CANT1	TAGCAGCACAGAAATATTGGC#GCCAGTGACCGCTTTCTCCCTTCAAGAAAATTCTGTGGCTGTG#..(((((((((((.(((((((#))))))).......................))))))).)))).	2077	2120	1	3UTR
hsa-miR-195-5p	CANT1	TAGCAGCACAGAAATATTGGC#GCCAGTGACCGCTTTCTCCCTTCAAGAAAATTCTGTGGCTGTG#..(((((((((((.(((((((#))))))).......................))))))).)))).	2272	2315	1	3UTR
hsa-miR-195-5p	CAPN13	TAGCAGCACAGAAATATTGGC#CCGATGTTAGGGAGCTTACATTTGCGCCAGGTTCTGTGCTA#....(((((((((...(((((#.))))).))))))))).	2841	2882	1	3UTR
hsa-miR-195-5p	CARD14	TAGCAGCACAGAAATATTGGC#GTGCTGCTGC#(((((((((............#))))))))).	1505	1515	1	3UTR
hsa-miR-195-5p	CARF	TAGCAGCACAGAAATATTGGC#GCCAGTATTTCAAAAGCTGTTC#.((((((...(((((((((((#)))))))))))....)))))).	2442	2464	1	3UTR
hsa-miR-195-5p	CARF	TAGCAGCACAGAAATATTGGC#GCCAGTATTTCAAAAGCTGTTC#.((((((...(((((((((((#)))))))))))....)))))).	3567	3589	1	3UTR
hsa-miR-195-5p	CARF	TAGCAGCACAGAAATATTGGC#GCCAGTATTTCAAAAGCTGTTC#.((((((...(((((((((((#)))))))))))....)))))).	2670	2692	1	3UTR
hsa-miR-195-5p	CASQ2	TAGCAGCACAGAAATATTGGC#GCCTAAGCTGGGATCTGAATACCCCTTCTCTGTAGCTGCTAG#((((((((((((.........#.))))).))))))).	2210	2252	1	3UTR
hsa-miR-195-5p	CASR	TAGCAGCACAGAAATATTGGC#GCCTTGTGTTTCTGTGGTTGCA#..(((((((((((((((.(((#)))..))))))))))).)))).	3905	3927	1	3UTR
hsa-miR-195-5p	CASR	TAGCAGCACAGAAATATTGGC#GCCATGTTGGTGTGCTGTA#..((((((((..((((.((((#))))))))..)))))))).	9326	9345	1	3UTR
hsa-miR-195-5p	CASR	TAGCAGCACAGAAATATTGGC#GCCTTGTGTTTCTGTGGTTGCA#..(((((((((((((((.(((#)))..))))))))))).)))).	3875	3897	1	3UTR
hsa-miR-195-5p	CASR	TAGCAGCACAGAAATATTGGC#GCCATGTTGGTGTGCTGTA#..((((((((..((((.((((#))))))))..)))))))).	9296	9315	1	3UTR
hsa-miR-195-5p	CASR	TAGCAGCACAGAAATATTGGC#GCCTTGTGTTTCTGTGGTTGCA#..(((((((((((((((.(((#)))..))))))))))).)))).	3774	3796	1	3UTR
hsa-miR-195-5p	CASR	TAGCAGCACAGAAATATTGGC#GCCATGTTGGTGTGCTGTA#..((((((((..((((.((((#))))))))..)))))))).	9195	9214	1	3UTR
hsa-miR-195-5p	CASR	TAGCAGCACAGAAATATTGGC#GCCTTGTGTTTCTGTGGTTGCA#..(((((((((((((((.(((#)))..))))))))))).)))).	3817	3839	1	3UTR
hsa-miR-195-5p	CASR	TAGCAGCACAGAAATATTGGC#GCCATGTTGGTGTGCTGTA#..((((((((..((((.((((#))))))))..)))))))).	9238	9257	1	3UTR
hsa-miR-195-5p	CATSPER2	TAGCAGCACAGAAATATTGGC#GCCAGTGGAGTCTGTGCTCCTTAGCTT#.(((((((((((..(((((((#)))))))...)))))))).....))).	2291	2318	1	3UTR
hsa-miR-195-5p	CBFA2T3	TAGCAGCACAGAAATATTGGC#CCAATTAGTCACTGCTGCTAC#((((((((..((...(((((.#)))))...))..)))))))).	2200	2221	1	3UTR
hsa-miR-195-5p	CBLN3	TAGCAGCACAGAAATATTGGC#TCTGTGCTGTC#..((((((((((.........#)))))))))).	2188	2199	1	3UTR
hsa-miR-195-5p	CBX1	TAGCAGCACAGAAATATTGGC#GCCAGTATAGTTTCTGTGCCCTGCA#..(((((((((((((((((((#))))))))...))))))))..))).	1140	1165	1	3UTR
hsa-miR-195-5p	CBX1	TAGCAGCACAGAAATATTGGC#GCCAGTATAGTTTCTGTGCCCTGCA#..(((((((((((((((((((#))))))))...))))))))..))).	919	944	1	3UTR
hsa-miR-195-5p	CBX5	TAGCAGCACAGAAATATTGGC#GCTGATTGAATTCTGTGTGCTT#.((((.(((((((..((((((#))))))....))))))))))).	2620	2642	1	3UTR
hsa-miR-195-5p	CCDC116	TAGCAGCACAGAAATATTGGC#AATAAAGCCTGTGTTGCTGG#(((((((((((..........#.))))))))))).	2188	2208	1	3UTR
hsa-miR-195-5p	CCDC163	TAGCAGCACAGAAATATTGGC#GCTTCTTTGCCCACCCTCCCCTCCAAGGCCCTGTTTCTGGGCTGCC#..(((((.((((((((..(((#.))).)))))))).))))).	940	986	1	3UTR
hsa-miR-195-5p	CCDC179	TAGCAGCACAGAAATATTGGC#TTTTGTGTTGCTAT#(((((((((((((........#))))))))))))).	721	735	1	3UTR
hsa-miR-195-5p	CCDC18	TAGCAGCACAGAAATATTGGC#CTGATGTGTTGAAAAAATGGAATTTTTGGTACTGTGCTGTTT#.((((((((((..........#.)))))))))).	4082	4124	1	3UTR
hsa-miR-195-5p	CCDC180	TAGCAGCACAGAAATATTGGC#GTGCTGCTGC#(((((((((............#))))))))).	2956	2966	1	3UTR
hsa-miR-195-5p	CCDC6	TAGCAGCACAGAAATATTGGC#CTGTGCTGCTAA#(((((((((((..........#))))))))))).	4253	4265	1	3UTR
hsa-miR-195-5p	CCDC7	TAGCAGCACAGAAATATTGGC#GCCAGTGTCCCTGTAATGCTT#.((((..((((..((((((((#))))))))..))))..)))).	4761	4782	1	3UTR
hsa-miR-195-5p	CCDC7	TAGCAGCACAGAAATATTGGC#GCCAGTGTCCCTGTAATGCTT#.((((..((((..((((((((#))))))))..))))..)))).	2685	2706	1	3UTR
hsa-miR-195-5p	CCDC80	TAGCAGCACAGAAATATTGGC#GCCAGTTTCCTCTGCAGCTGCTAA#(((((((.((((...((((((#))))))....))))..))))))).	3706	3730	1	3UTR
hsa-miR-195-5p	CCDC80	TAGCAGCACAGAAATATTGGC#GCCAGTTTCCTCTGCAGCTGCTAA#(((((((.((((...((((((#))))))....))))..))))))).	3109	3133	1	3UTR
hsa-miR-195-5p	CCDC80	TAGCAGCACAGAAATATTGGC#CCTTGATTCCTGTGCTGCA#..(((((((((.(((...((.#))...))).))))))))).	4767	4786	1	3UTR
hsa-miR-195-5p	CCDC81	TAGCAGCACAGAAATATTGGC#GTGCTGCTGA#(((((((((............#))))))))).	2528	2538	1	3UTR
hsa-miR-195-5p	CCDC92	TAGCAGCACAGAAATATTGGC#CTGTGCTGCC#..(((((((((..........#))))))))).	2102	2112	1	3UTR
hsa-miR-195-5p	CCL4	TAGCAGCACAGAAATATTGGC#GTCACTGTTTCTCTGCTGTTGC#((((((((.(((((((.((((#)))).))))))).)))))))).	575	597	1	3UTR
hsa-miR-195-5p	CCN4	TAGCAGCACAGAAATATTGGC#GCCTCCATTTCTGTCTCTAACCATTCAAATGACGCCTGATGGTGCTGCTC#.((((((((((((((...(((#)))...)))))))).............................)))))).	1322	1372	1	3UTR
hsa-miR-195-5p	CCNE1	TAGCAGCACAGAAATATTGGC#GTGCTGCTAT#(((((((((............#))))))))).	1902	1912	1	3UTR
hsa-miR-195-5p	CCNE1	TAGCAGCACAGAAATATTGGC#GTGCTGCTAT#(((((((((............#))))))))).	1767	1777	1	3UTR
hsa-miR-195-5p	CCNE1	TAGCAGCACAGAAATATTGGC#GTGCTGCTAT#(((((((((............#))))))))).	1855	1865	1	3UTR
hsa-miR-195-5p	CCNH	TAGCAGCACAGAAATATTGGC#GCCCGTTATTTCTGTCTGCTGA#((((((.(((((((((..(((#)))...))))))))))))))).	4286	4308	1	3UTR
hsa-miR-195-5p	CCNJL	TAGCAGCACAGAAATATTGGC#GATATGTCATGTGCTGCTGC#((((((((((((.(((((...#))))).)).)))))))))).	2142	2162	1	3UTR
hsa-miR-195-5p	CCNT1	TAGCAGCACAGAAATATTGGC#GCTTTTAATCAGATACCTGTGTTGCTGT#(((((((((((..........#.))))))))))).	5073	5101	1	3UTR
hsa-miR-195-5p	CCNT1	TAGCAGCACAGAAATATTGGC#GCTTTTAATCAGATACCTGTGTTGCTGT#(((((((((((..........#.))))))))))).	4909	4937	1	3UTR
hsa-miR-195-5p	CCNT2	TAGCAGCACAGAAATATTGGC#GCCACTGCTTCAATATTTGTAAGTGCTGCTT#.(((((((((.(((((((((.#.))))))))).)..)))))))).	2225	2256	1	3UTR
hsa-miR-195-5p	CCNT2	TAGCAGCACAGAAATATTGGC#GCCACTGCTTCAATATTTGTAAGTGCTGCTT#.(((((((((.(((((((((.#.))))))))).)..)))))))).	2326	2357	1	3UTR
hsa-miR-195-5p	CCNYL1	TAGCAGCACAGAAATATTGGC#TTGTGCTGCA#..(((((((((..........#))))))))).	3333	3343	1	3UTR
hsa-miR-195-5p	CCNYL1	TAGCAGCACAGAAATATTGGC#TTGTGCTGCA#..(((((((((..........#))))))))).	3432	3442	1	3UTR
hsa-miR-195-5p	CCNYL1	TAGCAGCACAGAAATATTGGC#TTGTGCTGCA#..(((((((((..........#))))))))).	3585	3595	1	3UTR
hsa-miR-195-5p	CCR9	TAGCAGCACAGAAATATTGGC#CCAAAGTCTGTTGGCTTCCAATCCATTTCTGTGTCCTGCTGG#((((((((((((((((((((.#.)))))..)))))))))..)))))).	1908	1950	1	3UTR
hsa-miR-195-5p	CCR9	TAGCAGCACAGAAATATTGGC#CCAAAGTCTGTTGGCTTCCAATCCATTTCTGTGTCCTGCTGG#((((((((((((((((((((.#.)))))..)))))))))..)))))).	1859	1901	1	3UTR
hsa-miR-195-5p	CD180	TAGCAGCACAGAAATATTGGC#GCCTTTATTAGCTCCTAGTTCTGCCACCATGCCTATGCTGCTGA#((((((((.((..((..((((#.))))..))..)).)))))))).	4321	4365	1	3UTR
hsa-miR-195-5p	CD1C	TAGCAGCACAGAAATATTGGC#CTGTGTTGCA#..(((((((((..........#))))))))).	1441	1451	1	3UTR
hsa-miR-195-5p	CD1C	TAGCAGCACAGAAATATTGGC#CTGTGTTGCA#..(((((((((..........#))))))))).	1350	1360	1	3UTR
hsa-miR-195-5p	CD300LG	TAGCAGCACAGAAATATTGGC#TCTCGTGCTGCTGC#((((((((((((.........#))).))))))))).	1928	1942	1	3UTR
hsa-miR-195-5p	CD300LG	TAGCAGCACAGAAATATTGGC#TCTCGTGCTGCTGC#((((((((((((.........#))).))))))))).	2183	2197	1	3UTR
hsa-miR-195-5p	CD302	TAGCAGCACAGAAATATTGGC#GCTATATATATATATATGATGGAGTCTCACTGTGCTGCC#..(((((((((..........#.))))))))).	2899	2938	1	3UTR
hsa-miR-195-5p	CD302	TAGCAGCACAGAAATATTGGC#GCTATATATATATATATGATGGAGTCTCACTGTGCTGCC#..(((((((((..........#.))))))))).	2788	2827	1	3UTR
hsa-miR-195-5p	CD34	TAGCAGCACAGAAATATTGGC#GCTGAGTGTTTCTGTTCTTTTGTTTCAAGCATGCTGCA#..(((((((((((((((((((#))).))))))))))).................))))).	6305	6343	1	3UTR
hsa-miR-195-5p	CD47	TAGCAGCACAGAAATATTGGC#GCTATTTTGTTGGGCTATTTCTATTGCTGCTAC#((((((((.(((((((.....#.)))))))..)))))))).	5022	5055	1	3UTR
hsa-miR-195-5p	CD59	TAGCAGCACAGAAATATTGGC#GTTTCTGTTGCTGCC#..(((((((((((((......#)))))))).))))).	3469	3484	1	3UTR
hsa-miR-195-5p	CD59	TAGCAGCACAGAAATATTGGC#GTTTCTGTTGCTGCC#..(((((((((((((......#)))))))).))))).	3398	3413	1	3UTR
hsa-miR-195-5p	CD59	TAGCAGCACAGAAATATTGGC#GTTTCTGTTGCTGCC#..(((((((((((((......#)))))))).))))).	3468	3483	1	3UTR
hsa-miR-195-5p	CD80	TAGCAGCACAGAAATATTGGC#GTGCTGCTGG#(((((((((............#))))))))).	1661	1671	1	3UTR
hsa-miR-195-5p	CDC14A	TAGCAGCACAGAAATATTGGC#TCTGTGCTGTG#..((((((((((.........#)))))))))).	2334	2345	1	3UTR
hsa-miR-195-5p	CDC14A	TAGCAGCACAGAAATATTGGC#TCTGTGCTGTG#..((((((((((.........#)))))))))).	2019	2030	1	3UTR
hsa-miR-195-5p	CDC14B	TAGCAGCACAGAAATATTGGC#GTGCTGCTGA#(((((((((............#))))))))).	2107	2117	1	3UTR
hsa-miR-195-5p	CDC14B	TAGCAGCACAGAAATATTGGC#GCCATGAAGCAGTTACAGAAACAGAATTGATGTGCTGCTAA#((((((((((..(((.(((..#.))).)))..)))))))))).	2947	2988	1	3UTR
hsa-miR-195-5p	CDC14B	TAGCAGCACAGAAATATTGGC#GCCATGAAGCAGTTACAGAAACAGAATTGATGTGCTGCTAA#((((((((((..(((.(((..#.))).)))..)))))))))).	2503	2544	1	3UTR
hsa-miR-195-5p	CDC14B	TAGCAGCACAGAAATATTGGC#GCCATGAAGCAGTTACAGAAACAGAATTGATGTGCTGCTAA#((((((((((..(((.(((..#.))).)))..)))))))))).	3064	3105	1	3UTR
hsa-miR-195-5p	CDC37L1	TAGCAGCACAGAAATATTGGC#GTAAATTTTTTTTAATGTGCTGCTAG#((((((((((...........#.)))))))))).	1352	1378	1	3UTR
hsa-miR-195-5p	CDC42BPA	TAGCAGCACAGAAATATTGGC#GCCATCATTTCACTGCTGCTGT#((((((((..(((((..((((#))))..)))))..)))))))).	8086	8108	1	3UTR
hsa-miR-195-5p	CDC42BPA	TAGCAGCACAGAAATATTGGC#GCCATCATTTCACTGCTGCTGT#((((((((..(((((..((((#))))..)))))..)))))))).	8185	8207	1	3UTR
hsa-miR-195-5p	CDC42BPA	TAGCAGCACAGAAATATTGGC#GCCATCATTTCACTGCTGCTGT#((((((((..(((((..((((#))))..)))))..)))))))).	8251	8273	1	3UTR
hsa-miR-195-5p	CDC42BPA	TAGCAGCACAGAAATATTGGC#GCCATCATTTCACTGCTGCTGT#((((((((..(((((..((((#))))..)))))..)))))))).	8146	8168	1	3UTR
hsa-miR-195-5p	CDH6	TAGCAGCACAGAAATATTGGC#TCTGTGCTGTA#..((((((((((.........#)))))))))).	2345	2356	1	3UTR
hsa-miR-195-5p	CDKL5	TAGCAGCACAGAAATATTGGC#GCCAATATTTTCAGCTTTATGAAGGTGTGTGCAATATTGCA#..(((((((((((((((((((#)))))))))))................))))).....))).	3230	3271	1	3UTR
hsa-miR-195-5p	CDON	TAGCAGCACAGAAATATTGGC#CTGTGTTGCTC#.((((((((((..........#)))))))))).	7228	7239	1	3UTR
hsa-miR-195-5p	CDON	TAGCAGCACAGAAATATTGGC#CTGTGTTGCTC#.((((((((((..........#)))))))))).	7297	7308	1	3UTR
hsa-miR-195-5p	CDV3	TAGCAGCACAGAAATATTGGC#TTCAGGTGCTGCTAT#(((((((((.(((........#)))..))))))))).	1391	1406	1	3UTR
hsa-miR-195-5p	CEACAM1	TAGCAGCACAGAAATATTGGC#CTGTGCTGTG#..(((((((((..........#))))))))).	3390	3400	1	3UTR
hsa-miR-195-5p	CEACAM1	TAGCAGCACAGAAATATTGGC#CTGTGCTGTG#..(((((((((..........#))))))))).	3337	3347	1	3UTR
hsa-miR-195-5p	CEBPZOS	TAGCAGCACAGAAATATTGGC#GTGCTGCTGT#(((((((((............#))))))))).	2563	2573	1	3UTR
hsa-miR-195-5p	CEBPZOS	TAGCAGCACAGAAATATTGGC#GTGCTGCTGT#(((((((((............#))))))))).	2384	2394	1	3UTR
hsa-miR-195-5p	CELF2	TAGCAGCACAGAAATATTGGC#GTCATACAAAAAATGTATTTGTTTTTTTGTGCTGTG#..((((((((((((.......#.)))))))))))).	6123	6159	1	3UTR
hsa-miR-195-5p	CELF2	TAGCAGCACAGAAATATTGGC#GTCATACAAAAAATGTATTTGTTTTTTTGTGCTGTG#..((((((((((((.......#.)))))))))))).	4900	4936	1	3UTR
hsa-miR-195-5p	CELF2	TAGCAGCACAGAAATATTGGC#GTCATACAAAAAATGTATTTGTTTTTTTGTGCTGTG#..((((((((((((.......#.)))))))))))).	6258	6294	1	3UTR
hsa-miR-195-5p	CELF2	TAGCAGCACAGAAATATTGGC#GTCATACAAAAAATGTATTTGTTTTTTTGTGCTGTG#..((((((((((((.......#.)))))))))))).	6146	6182	1	3UTR
hsa-miR-195-5p	CENPA	TAGCAGCACAGAAATATTGGC#GCTGTCTCTGAACAGTATGTGTGTGTTGCTT#.(((((((((.(.((((((..#.)))))).).))))))))).	601	632	1	3UTR
hsa-miR-195-5p	CENPI	TAGCAGCACAGAAATATTGGC#CTAACGTAATTTTGCGTACAACTTTGTTTTTATGTTTCTGTGCTGTA#..(((((((((((((((....#.))))))))))))))).	1943	1990	1	3UTR
hsa-miR-195-5p	CEP112	TAGCAGCACAGAAATATTGGC#CCAGGCTGTGCTGTG#..(((((((((..........#.))))))))).	3140	3155	1	3UTR
hsa-miR-195-5p	CEP112	TAGCAGCACAGAAATATTGGC#CCAGGCTGTGCTGTG#..(((((((((..........#.))))))))).	3014	3029	1	3UTR
hsa-miR-195-5p	CEP83	TAGCAGCACAGAAATATTGGC#TCTGGCTGCTAT#(((((((.((((.........#))))))))))).	2554	2566	1	3UTR
hsa-miR-195-5p	CERS3	TAGCAGCACAGAAATATTGGC#GCTGGTCTTTCCCTTTTTTCCTTTCTAGGAGGGAAGCTTCTGTGCTGCTGC#(((((((((((((........#.))))))))))))).	2420	2471	1	3UTR
hsa-miR-195-5p	CERS3	TAGCAGCACAGAAATATTGGC#GCTGGTCTTTCCCTTTTTTCCTTTCTAGGAGGGAAGCTTCTGTGCTGCTGC#(((((((((((((........#.))))))))))))).	2262	2313	1	3UTR
hsa-miR-195-5p	CERS3	TAGCAGCACAGAAATATTGGC#GCTGGTCTTTCCCTTTTTTCCTTTCTAGGAGGGAAGCTTCTGTGCTGCTGC#(((((((((((((........#.))))))))))))).	2550	2601	1	3UTR
hsa-miR-195-5p	CETN2	TAGCAGCACAGAAATATTGGC#CTGTGTTGCC#..(((((((((..........#))))))))).	920	930	1	3UTR
hsa-miR-195-5p	CFAP300	TAGCAGCACAGAAATATTGGC#GCAAGTTTGAAAGATGTGTTTCTGTGTTGTG#..(((((((((((((((....#.))))))))))))))).	1948	1979	1	3UTR
hsa-miR-195-5p	CFAP44	TAGCAGCACAGAAATATTGGC#TCACTTTCTGTGTTGTA#..((((((((((((.......#.)))))))))))).	6981	6998	1	3UTR
hsa-miR-195-5p	CFLAR	TAGCAGCACAGAAATATTGGC#GTTGAAGTATTGTTTCTGGCTGCTGC#(((((((.((((((((.....#.))))))))))))))).	2545	2571	1	3UTR
hsa-miR-195-5p	CHEK1	TAGCAGCACAGAAATATTGGC#GTGCTGCTAT#(((((((((............#))))))))).	1822	1832	1	3UTR
hsa-miR-195-5p	CHEK1	TAGCAGCACAGAAATATTGGC#GTGCTGCTAT#(((((((((............#))))))))).	2262	2272	1	3UTR
hsa-miR-195-5p	CHEK1	TAGCAGCACAGAAATATTGGC#GTGCTGCTAT#(((((((((............#))))))))).	1707	1717	1	3UTR
hsa-miR-195-5p	CHEK1	TAGCAGCACAGAAATATTGGC#GTGCTGCTAT#(((((((((............#))))))))).	2337	2347	1	3UTR
hsa-miR-195-5p	CHID1	TAGCAGCACAGAAATATTGGC#GCCTTTCTGGGCTGCTT#.((((((.((((((....(((#))))))))).)))))).	1562	1579	1	3UTR
hsa-miR-195-5p	CHID1	TAGCAGCACAGAAATATTGGC#GCCTTTCTGGGCTGCTT#.((((((.((((((....(((#))))))))).)))))).	1469	1486	1	3UTR
hsa-miR-195-5p	CHRAC1	TAGCAGCACAGAAATATTGGC#ATAGTCTCTGTTGCTGCTGC#((((((((((((.........#.))))).))))))).	2248	2268	1	3UTR
hsa-miR-195-5p	CHRNA5	TAGCAGCACAGAAATATTGGC#TGTGCTGCTGC#((((((((((...........#)))))))))).	1632	1643	1	3UTR
hsa-miR-195-5p	CHRNA5	TAGCAGCACAGAAATATTGGC#TGTGCTGCTGC#((((((((((...........#)))))))))).	2419	2430	1	3UTR
hsa-miR-195-5p	CHST2	TAGCAGCACAGAAATATTGGC#CCAATGTTTTGGTGCTGA#...((((((.((((((((((.#)))))))))).)))))).	3467	3485	1	3UTR
hsa-miR-195-5p	CHST6	TAGCAGCACAGAAATATTGGC#TCTGTGCTGTG#..((((((((((.........#)))))))))).	5004	5015	1	3UTR
hsa-miR-195-5p	CIB1	TAGCAGCACAGAAATATTGGC#CTGTGTTGCC#..(((((((((..........#))))))))).	825	835	1	3UTR
hsa-miR-195-5p	CIITA	TAGCAGCACAGAAATATTGGC#GCCTGTCTGTGCTGA#...(((((((((......(((#)))..))))))))).	11371	11386	1	3UTR
hsa-miR-195-5p	CIITA	TAGCAGCACAGAAATATTGGC#GCCTGTCTGTGCTGA#...(((((((((......(((#)))..))))))))).	13123	13138	1	3UTR
hsa-miR-195-5p	CISD2	TAGCAGCACAGAAATATTGGC#CCAATAGAAATGTGCTGTC#..((((((((....((((((.#))))))....)))))))).	3398	3417	1	3UTR
hsa-miR-195-5p	CLEC12B	TAGCAGCACAGAAATATTGGC#GTGCTGCTGG#(((((((((............#))))))))).	1249	1259	1	3UTR
hsa-miR-195-5p	CLOCK	TAGCAGCACAGAAATATTGGC#CCAAAAGATAGTGCTGCTGC#(((((((((.......((((.#))))......))))))))).	7125	7145	1	3UTR
hsa-miR-195-5p	CLPB	TAGCAGCACAGAAATATTGGC#CTGTGCTGCTGC#(((((((((((..........#))))))))))).	7995	8007	1	3UTR
hsa-miR-195-5p	CLPB	TAGCAGCACAGAAATATTGGC#CTGTGCTGCTGC#(((((((((((..........#))))))))))).	8172	8184	1	3UTR
hsa-miR-195-5p	CLPTM1L	TAGCAGCACAGAAATATTGGC#TTTCTGTGTTGCC#..((((((((((((.......#)))))))))))).	1964	1977	1	3UTR
hsa-miR-195-5p	CLTC	TAGCAGCACAGAAATATTGGC#GCCAGTAAACATTCTGTTTAGAAATAGTTGCTAT#(((((((((((((.(((((((#)))))))....)))))).........))))))).	7617	7651	1	3UTR
hsa-miR-195-5p	CLTRN	TAGCAGCACAGAAATATTGGC#GCTTCCTCAAGAAATTAAACATTTGTTTCTGTGTGACTGCTGA#((((((((((((((((.....#.))))))))))...)))))).	713	756	1	3UTR
hsa-miR-195-5p	CMC2	TAGCAGCACAGAAATATTGGC#CTGTGCTGCTT#.((((((((((..........#)))))))))).	7296	7307	1	3UTR
hsa-miR-195-5p	CMC2	TAGCAGCACAGAAATATTGGC#CTGTGCTGCTT#.((((((((((..........#)))))))))).	7279	7290	1	3UTR
hsa-miR-195-5p	CMC2	TAGCAGCACAGAAATATTGGC#CTGTGCTGCTT#.((((((((((..........#)))))))))).	7209	7220	1	3UTR
hsa-miR-195-5p	CMKLR1	TAGCAGCACAGAAATATTGGC#GCTGGACTCCTTGAACTGTGTTTCTGAGCTGCA#..(((((.(((((((((....#.))))))))).))))).	2697	2730	1	3UTR
hsa-miR-195-5p	CMKLR1	TAGCAGCACAGAAATATTGGC#TTTCTGGCTGCTC#.((((((.((((((.......#)))))))))))).	4014	4027	1	3UTR
hsa-miR-195-5p	CMKLR1	TAGCAGCACAGAAATATTGGC#TTTCTGGCTGCTC#.((((((.((((((.......#)))))))))))).	4090	4103	1	3UTR
hsa-miR-195-5p	CMKLR1	TAGCAGCACAGAAATATTGGC#TTTCTGGCTGCTC#.((((((.((((((.......#)))))))))))).	3690	3703	1	3UTR
hsa-miR-195-5p	CMTM6	TAGCAGCACAGAAATATTGGC#AATGGAGTCATGTGCTGCTGC#((((((((((((.........#.)).)))))))))).	1707	1728	1	3UTR
hsa-miR-195-5p	CNGB1	TAGCAGCACAGAAATATTGGC#CCAGGAGTTTCTGGCTGCA#..(((((.(((((((.((((.#))))..)))))))))))).	4477	4496	1	3UTR
hsa-miR-195-5p	CNGB1	TAGCAGCACAGAAATATTGGC#CCAGGAGTTTCTGGCTGCA#..(((((.(((((((.((((.#))))..)))))))))))).	4495	4514	1	3UTR
hsa-miR-195-5p	CNKSR2	TAGCAGCACAGAAATATTGGC#GAAAATGACTGTGCTGCTT#.((((((((((..........#.)))))))))).	4684	4703	1	3UTR
hsa-miR-195-5p	CNKSR2	TAGCAGCACAGAAATATTGGC#GAAAATGACTGTGCTGCTT#.((((((((((..........#.)))))))))).	4594	4613	1	3UTR
hsa-miR-195-5p	CNKSR2	TAGCAGCACAGAAATATTGGC#GAAAATGACTGTGCTGCTT#.((((((((((..........#.)))))))))).	4831	4850	1	3UTR
hsa-miR-195-5p	CNKSR2	TAGCAGCACAGAAATATTGGC#GAAAATGACTGTGCTGCTT#.((((((((((..........#.)))))))))).	4741	4760	1	3UTR
hsa-miR-195-5p	CNTF	TAGCAGCACAGAAATATTGGC#TCTGTGCTGCA#..((((((((((.........#)))))))))).	1884	1895	1	3UTR
hsa-miR-195-5p	COCH	TAGCAGCACAGAAATATTGGC#CCAATTTCTTTCTGTGAGCTGTTAT#((((((((((((((.(((((.#)))))...)))))))..))))))).	2298	2323	1	3UTR
hsa-miR-195-5p	COIL	TAGCAGCACAGAAATATTGGC#GTCAGTAGGAGTTTATAATACCAAGAATGTGCTGCG#..((((((((......((((.#.))))...)))))))).	2074	2110	1	3UTR
hsa-miR-195-5p	COL20A1	TAGCAGCACAGAAATATTGGC#TCTGTGCTGCA#..((((((((((.........#)))))))))).	7591	7602	1	3UTR
hsa-miR-195-5p	COL4A3	TAGCAGCACAGAAATATTGGC#GTCTCTAATCTGTGCTGTTT#.(((((((((((......(((#))).....))))))))))).	5298	5318	1	3UTR
hsa-miR-195-5p	COMMD7	TAGCAGCACAGAAATATTGGC#TCTGTGCTGGTGG#((.(((((((((.........#))))))))).)).	1139	1152	1	3UTR
hsa-miR-195-5p	COPZ1	TAGCAGCACAGAAATATTGGC#GCCTCAGCCTTACACCCAAGCAGTAGGTCTGTGCTCTCCCTGTCTCTAGGTCGCTGA#((((((((((((..(((((..#.)))))..)))))))).................)))).	1522	1579	1	3UTR
hsa-miR-195-5p	COPZ1	TAGCAGCACAGAAATATTGGC#GCCTCAGCCTTACACCCAAGCAGTAGGTCTGTGCTCTCCCTGTCTCTAGGTCGCTGA#((((((((((((..(((((..#.)))))..)))))))).................)))).	1453	1510	1	3UTR
hsa-miR-195-5p	COPZ1	TAGCAGCACAGAAATATTGGC#GCCTCAGCCTTACACCCAAGCAGTAGGTCTGTGCTCTCCCTGTCTCTAGGTCGCTGA#((((((((((((..(((((..#.)))))..)))))))).................)))).	1471	1528	1	3UTR
hsa-miR-195-5p	CORIN	TAGCAGCACAGAAATATTGGC#GCCATGTTGGTGTGCTGA#...(((((((..((((.((((#))))))))..))))))).	3806	3824	0.961538	3UTR
hsa-miR-195-5p	CORIN	TAGCAGCACAGAAATATTGGC#GCCATGTTGGTGTGCTGA#...(((((((..((((.((((#))))))))..))))))).	3494	3512	1	3UTR
hsa-miR-195-5p	CORO7	TAGCAGCACAGAAATATTGGC#CTGTGCTGCC#..(((((((((..........#))))))))).	2829	2839	1	3UTR
hsa-miR-195-5p	CORO7	TAGCAGCACAGAAATATTGGC#CTGTGCTGCC#..(((((((((..........#))))))))).	2628	2638	1	3UTR
hsa-miR-195-5p	CORO7	TAGCAGCACAGAAATATTGGC#CTGTGCTGCC#..(((((((((..........#))))))))).	2883	2893	1	3UTR
hsa-miR-195-5p	CPEB3	TAGCAGCACAGAAATATTGGC#GCTGTGTTTTCTGTGCTGTG#..((((((((((((...((((#))))...)))))))))))).	4060	4080	1	3UTR
hsa-miR-195-5p	CPEB3	TAGCAGCACAGAAATATTGGC#GCTGTGTTTTCTGTGCTGTG#..((((((((((((...((((#))))...)))))))))))).	3976	3996	1	3UTR
hsa-miR-195-5p	CPNE1	TAGCAGCACAGAAATATTGGC#GCTAGCACTTTGTATTTTTTGATACTTTTATACTTGTTTCTGCTTTTGCTGCTC#.(((((((((((((((.....#.))))))))....))))))).	1842	1896	1	3UTR
hsa-miR-195-5p	CPNE1	TAGCAGCACAGAAATATTGGC#GCTAGCACTTTGTATTTTTTGATACTTTTATACTTGTTTCTGCTTTTGCTGCTC#.(((((((((((((((.....#.))))))))....))))))).	1797	1851	1	3UTR
hsa-miR-195-5p	CPXM2	TAGCAGCACAGAAATATTGGC#GCCTCTGGCTGCA#..(((((.((((......(((#)))))))))))).	2726	2739	1	3UTR
hsa-miR-195-5p	CRACD	TAGCAGCACAGAAATATTGGC#GCTCAATATGCAATGTGCTGTTAT#((((((((((...((((((((#)).))))))....)))))))))).	5663	5687	1	3UTR
hsa-miR-195-5p	CREB1	TAGCAGCACAGAAATATTGGC#CCAGTTGAGTTGTTTCTACTGTTTGGCTAATGTTCATAGTGCTGTTAT#((((((((((..(((((((((#.)))))))))..).))))))))).	8972	9020	1	3UTR
hsa-miR-195-5p	CREB1	TAGCAGCACAGAAATATTGGC#CCAGTTGAGTTGTTTCTACTGTTTGGCTAATGTTCATAGTGCTGTTAT#((((((((((..(((((((((#.)))))))))..).))))))))).	8927	8975	1	3UTR
hsa-miR-195-5p	CREB1	TAGCAGCACAGAAATATTGGC#CCAGTTGAGTTGTTTCTACTGTTTGGCTAATGTTCATAGTGCTGTTAT#((((((((((..(((((((((#.)))))))))..).))))))))).	9088	9136	1	3UTR
hsa-miR-195-5p	CREG1	TAGCAGCACAGAAATATTGGC#TTCTAGTGCTGCTAC#(((((((((((((........#)))).))))))))).	1630	1645	1	3UTR
hsa-miR-195-5p	CSKMT	TAGCAGCACAGAAATATTGGC#CTAGTATTTCTGTGGGCA#..((..((((((((((((((.#)))))))))))))).)).	999	1017	1	3UTR
hsa-miR-195-5p	CSMD1	TAGCAGCACAGAAATATTGGC#ATATTTCTGTGTTGCTGA#(((((((((((((((((....#))))))))))))))))).	8505	8523	1	3UTR
hsa-miR-195-5p	CSMD3	TAGCAGCACAGAAATATTGGC#GCATATATTGGAGGAGCATCCACTATCAGTATTTCTGTGCTT#....((((((((((((((((.#.)))))))))))))))).	10888	10930	1	3UTR
hsa-miR-195-5p	CSMD3	TAGCAGCACAGAAATATTGGC#GCATATATTGGAGGAGCATCCACTATCAGTATTTCTGTGCTT#....((((((((((((((((.#.)))))))))))))))).	11488	11530	1	3UTR
hsa-miR-195-5p	CSNK1A1	TAGCAGCACAGAAATATTGGC#GTGTGTCCTGGGTGTGCTGCTC#.(((((((((...........#.))))))))).	4234	4256	1	3UTR
hsa-miR-195-5p	CSNK1A1	TAGCAGCACAGAAATATTGGC#GTGTGTCCTGGGTGTGCTGCTC#.(((((((((...........#.))))))))).	4564	4586	1	3UTR
hsa-miR-195-5p	CSNK1A1	TAGCAGCACAGAAATATTGGC#GTGTGTCCTGGGTGTGCTGCTC#.(((((((((...........#.))))))))).	4648	4670	1	3UTR
hsa-miR-195-5p	CSPG5	TAGCAGCACAGAAATATTGGC#CTGTGCTGTTAT#(((((((((((..........#))))))))))).	1934	1946	0.961538	3UTR
hsa-miR-195-5p	CSPG5	TAGCAGCACAGAAATATTGGC#CTGTGCTGTTAT#(((((((((((..........#))))))))))).	2133	2145	0.961538	3UTR
hsa-miR-195-5p	CSPG5	TAGCAGCACAGAAATATTGGC#CTGTGCTGTTAT#(((((((((((..........#))))))))))).	1976	1988	0.961538	3UTR
hsa-miR-195-5p	CSPG5	TAGCAGCACAGAAATATTGGC#CTGTGCTGTTAT#(((((((((((..........#))))))))))).	2052	2064	0.961538	3UTR
hsa-miR-195-5p	CSPG5	TAGCAGCACAGAAATATTGGC#TTTCTGTGCTGTCTGT#((((((((((((((.......#))))))))))).))).	1888	1904	1	3UTR
hsa-miR-195-5p	CSRNP3	TAGCAGCACAGAAATATTGGC#TCTGTGCTGTC#..((((((((((.........#)))))))))).	7677	7688	1	3UTR
hsa-miR-195-5p	CSRNP3	TAGCAGCACAGAAATATTGGC#TCTGTGCTGTC#..((((((((((.........#)))))))))).	7727	7738	1	3UTR
hsa-miR-195-5p	CSRNP3	TAGCAGCACAGAAATATTGGC#TCTGTGCTGTC#..((((((((((.........#)))))))))).	7650	7661	1	3UTR
hsa-miR-195-5p	CST9L	TAGCAGCACAGAAATATTGGC#TGTGCTGCTC#.(((((((((...........#))))))))).	504	514	1	3UTR
hsa-miR-195-5p	CTDSP1	TAGCAGCACAGAAATATTGGC#GCCATGTTTCTCTGCTGCC#..((((((.(((((((.((((#))))))))))).)))))).	1251	1270	0.95	3UTR
hsa-miR-195-5p	CTDSP1	TAGCAGCACAGAAATATTGGC#GCCATGTTTCTCTGCTGCC#..((((((.(((((((.((((#))))))))))).)))))).	1297	1316	0.95	3UTR
hsa-miR-195-5p	CTDSP1	TAGCAGCACAGAAATATTGGC#GCCATGTTTCTCTGCTGCC#..((((((.(((((((.((((#))))))))))).)))))).	1321	1340	0.980769	3UTR
hsa-miR-195-5p	CTDSP2	TAGCAGCACAGAAATATTGGC#GTGCTGCTGT#(((((((((............#))))))))).	2487	2497	1	3UTR
hsa-miR-195-5p	CTSC	TAGCAGCACAGAAATATTGGC#TGTGCTGCTGG#((((((((((...........#)))))))))).	3857	3868	1	3UTR
hsa-miR-195-5p	CTSO	TAGCAGCACAGAAATATTGGC#TGTGTGCTGCTC#.(((((((((.(.........#).))))))))).	2246	2258	1	3UTR
hsa-miR-195-5p	CUL4B	TAGCAGCACAGAAATATTGGC#CCAAGTTAACTGTGCTGA#...((((((((.....((((.#)))).....)))))))).	3446	3464	1	3UTR
hsa-miR-195-5p	CWC27	TAGCAGCACAGAAATATTGGC#GCCAGTGTTTAACTGGAGTCATGGCTGCTT#.((((((.(((((((((((((#))))))))).........)).)))))))).	2216	2246	1	3UTR
hsa-miR-195-5p	CX3CL1	TAGCAGCACAGAAATATTGGC#CTGTGCTGCC#..(((((((((..........#))))))))).	2888	2898	1	3UTR
hsa-miR-195-5p	CXXC4	TAGCAGCACAGAAATATTGGC#ATTTCTGTGTTGTTGA#(((((((((((((((......#))))))))))))))).	5530	5546	1	3UTR
hsa-miR-195-5p	CYB561D1	TAGCAGCACAGAAATATTGGC#GCCAGGAAAGTGCTGCTGA#(((((((((.......(((((#)))))....))))))))).	2169	2188	1	3UTR
hsa-miR-195-5p	CYB561D1	TAGCAGCACAGAAATATTGGC#GCCAGGAAAGTGCTGCTGA#(((((((((.......(((((#)))))....))))))))).	1932	1951	1	3UTR
hsa-miR-195-5p	CYB561D1	TAGCAGCACAGAAATATTGGC#GCCAGGAAAGTGCTGCTGA#(((((((((.......(((((#)))))....))))))))).	2207	2226	1	3UTR
hsa-miR-195-5p	CYB561D1	TAGCAGCACAGAAATATTGGC#GCCAGGAAAGTGCTGCTGA#(((((((((.......(((((#)))))....))))))))).	2284	2303	1	3UTR
hsa-miR-195-5p	CYBRD1	TAGCAGCACAGAAATATTGGC#GTCATCAAAAGTGTACGGCTTCCTGTGCTGCTT#.((((((((((..........#.)))))))))).	3410	3443	1	3UTR
hsa-miR-195-5p	CYBRD1	TAGCAGCACAGAAATATTGGC#GTCATCAAAAGTGTACGGCTTCCTGTGCTGCTT#.((((((((((..........#.)))))))))).	3616	3649	1	3UTR
hsa-miR-195-5p	CYBRD1	TAGCAGCACAGAAATATTGGC#GTCATCAAAAGTGTACGGCTTCCTGTGCTGCTT#.((((((((((..........#.)))))))))).	3407	3440	1	3UTR
hsa-miR-195-5p	CYFIP1	TAGCAGCACAGAAATATTGGC#CTGTGCTGCC#..(((((((((..........#))))))))).	4558	4568	1	3UTR
hsa-miR-195-5p	CYFIP1	TAGCAGCACAGAAATATTGGC#CTGTGCTGCC#..(((((((((..........#))))))))).	3360	3370	1	3UTR
hsa-miR-195-5p	CYLD	TAGCAGCACAGAAATATTGGC#GCTCAGTTTTTCTGTGTTTCTGCA#..((((((((((((.((((((#)).)))).))))))))...)))).	3649	3673	1	3UTR
hsa-miR-195-5p	CYLD	TAGCAGCACAGAAATATTGGC#GCTCAGTTTTTCTGTGTTTCTGCA#..((((((((((((.((((((#)).)))).))))))))...)))).	3667	3691	1	3UTR
hsa-miR-195-5p	CYLD	TAGCAGCACAGAAATATTGGC#GCTCAGTTTTTCTGTGTTTCTGCA#..((((((((((((.((((((#)).)))).))))))))...)))).	3637	3661	1	3UTR
hsa-miR-195-5p	CYLD	TAGCAGCACAGAAATATTGGC#GCTCAGTTTTTCTGTGTTTCTGCA#..((((((((((((.((((((#)).)))).))))))))...)))).	3786	3810	1	3UTR
hsa-miR-195-5p	CYLD	TAGCAGCACAGAAATATTGGC#GCTCAGTTTTTCTGTGTTTCTGCA#..((((((((((((.((((((#)).)))).))))))))...)))).	3640	3664	1	3UTR
hsa-miR-195-5p	CYLD	TAGCAGCACAGAAATATTGGC#GCTCAGTTTTTCTGTGTTTCTGCA#..((((((((((((.((((((#)).)))).))))))))...)))).	3662	3686	1	3UTR
hsa-miR-195-5p	CYP4A11	TAGCAGCACAGAAATATTGGC#GCCTTTGGAACACCAAGCTCTGTGCTGA#...(((((((((....((((.#.))))..))))))))).	1619	1647	1	3UTR
hsa-miR-195-5p	CYP4A11	TAGCAGCACAGAAATATTGGC#GCCTTTGGAACACCAAGCTCTGTGCTGA#...(((((((((....((((.#.))))..))))))))).	1913	1941	1	3UTR
hsa-miR-195-5p	CYP4A22	TAGCAGCACAGAAATATTGGC#GCCTTTGGAACACCAAGCTCTGTGCTGA#...(((((((((....((((.#.))))..))))))))).	1621	1649	1	3UTR
hsa-miR-195-5p	CYP4A22	TAGCAGCACAGAAATATTGGC#GCCTTTGGAACACCAAGCTCTGTGCTGA#...(((((((((....((((.#.))))..))))))))).	1915	1943	1	3UTR
hsa-miR-195-5p	CYP4F11	TAGCAGCACAGAAATATTGGC#GCCATTATTATTTCCTGTCTCAGAAAGTCTGGCTGTTAA#(((((((.((((((((.((((#)))).))))..................))))))))))).	2364	2403	1	3UTR
hsa-miR-195-5p	CYSLTR2	TAGCAGCACAGAAATATTGGC#GTGCTGCTGG#(((((((((............#))))))))).	4384	4394	1	3UTR
hsa-miR-195-5p	CYSLTR2	TAGCAGCACAGAAATATTGGC#GTGCTGCTGG#(((((((((............#))))))))).	4143	4153	1	3UTR
hsa-miR-195-5p	CYSLTR2	TAGCAGCACAGAAATATTGGC#GTGCTGCTGG#(((((((((............#))))))))).	4407	4417	1	3UTR
hsa-miR-195-5p	DAB1	TAGCAGCACAGAAATATTGGC#GCTGCTGTGTTGCTAT#(((((((((((..........#.))))))))))).	2869	2885	1	3UTR
hsa-miR-195-5p	DAB1	TAGCAGCACAGAAATATTGGC#GCTGCTGTGTTGCTAT#(((((((((((..........#.))))))))))).	2834	2850	1	3UTR
hsa-miR-195-5p	DAZAP2	TAGCAGCACAGAAATATTGGC#GTGCTGCTGC#(((((((((............#))))))))).	1755	1765	1	3UTR
hsa-miR-195-5p	DBNDD1	TAGCAGCACAGAAATATTGGC#CCAACCTCCGCGTTTTCCTGTGCTGCC#..((((((((((((...(((.#.)))...)))).)))))))).	1023	1050	1	3UTR
hsa-miR-195-5p	DCAF17	TAGCAGCACAGAAATATTGGC#CTGTGTTGCTAT#(((((((((((..........#))))))))))).	5063	5075	1	3UTR
hsa-miR-195-5p	DCAF17	TAGCAGCACAGAAATATTGGC#CTGTGTTGCTAT#(((((((((((..........#))))))))))).	4862	4874	1	3UTR
hsa-miR-195-5p	DCAF5	TAGCAGCACAGAAATATTGGC#GCCATTGGCTTGTGCTGTG#..(((((((((...((.((((#)))).))..))))))))).	3227	3246	1	3UTR
hsa-miR-195-5p	DCAF5	TAGCAGCACAGAAATATTGGC#GCCATTGGCTTGTGCTGTG#..(((((((((...((.((((#)))).))..))))))))).	2983	3002	1	3UTR
hsa-miR-195-5p	DCLK3	TAGCAGCACAGAAATATTGGC#CCAGATTTCTGTGCTGA#...((((((((((((.((((.#)))))))))))))))).	3632	3649	1	3UTR
hsa-miR-195-5p	DCX	TAGCAGCACAGAAATATTGGC#GCCAATTCTGTGTTTGCTT#.(((((((((((...((((((#)))))))))))))).))).	2737	2756	1	3UTR
hsa-miR-195-5p	DCX	TAGCAGCACAGAAATATTGGC#GCCAATTCTGTGTTTGCTT#.(((((((((((...((((((#)))))))))))))).))).	2649	2668	1	3UTR
hsa-miR-195-5p	DCX	TAGCAGCACAGAAATATTGGC#GCCAATTCTGTGTTTGCTT#.(((((((((((...((((((#)))))))))))))).))).	2551	2570	1	3UTR
hsa-miR-195-5p	DCX	TAGCAGCACAGAAATATTGGC#GCCAATTCTGTGTTTGCTT#.(((((((((((...((((((#)))))))))))))).))).	2646	2665	1	3UTR
hsa-miR-195-5p	DCX	TAGCAGCACAGAAATATTGGC#GCCAATTCTGTGTTTGCTT#.(((((((((((...((((((#)))))))))))))).))).	2664	2683	1	3UTR
hsa-miR-195-5p	DCX	TAGCAGCACAGAAATATTGGC#GCCAATTCTGTGTTTGCTT#.(((((((((((...((((((#)))))))))))))).))).	2566	2585	1	3UTR
hsa-miR-195-5p	DDHD1	TAGCAGCACAGAAATATTGGC#CCAGTGTTTCTGTGTTT#....((((((((((((((((.#)))))))))))))))).	5836	5853	1	3UTR
hsa-miR-195-5p	DDHD1	TAGCAGCACAGAAATATTGGC#CCAGTGTTTCTGTGTTT#....((((((((((((((((.#)))))))))))))))).	5857	5874	1	3UTR
hsa-miR-195-5p	DDHD1	TAGCAGCACAGAAATATTGGC#GCCGGTGTTTCCCTGCTT#....((((..(((((((((((#)))))))))))..)))).	4541	4559	1	3UTR
hsa-miR-195-5p	DDX10	TAGCAGCACAGAAATATTGGC#GCTTACTGTACAGAAGTTTCTGTTGCTGTTAA#(((((((((((((((......#.)))))))).))))))).	3063	3095	1	3UTR
hsa-miR-195-5p	DDX19B	TAGCAGCACAGAAATATTGGC#GCCAGTGTTTCCTTCATGCTAA#(((((.....(((((((((((#))))))))))).....))))).	1788	1810	1	3UTR
hsa-miR-195-5p	DDX19B	TAGCAGCACAGAAATATTGGC#GCCAGTGTTTCCTTCATGCTAA#(((((.....(((((((((((#))))))))))).....))))).	1695	1717	1	3UTR
hsa-miR-195-5p	DDX19B	TAGCAGCACAGAAATATTGGC#GCCAGTGTTTCCTTCATGCTAA#(((((.....(((((((((((#))))))))))).....))))).	1888	1910	1	3UTR
hsa-miR-195-5p	DDX19B	TAGCAGCACAGAAATATTGGC#GCCAGTGTTTCCTTCATGCTAA#(((((.....(((((((((((#))))))))))).....))))).	1786	1808	1	3UTR
hsa-miR-195-5p	DDX19B	TAGCAGCACAGAAATATTGGC#GCCAGTGTTTCCTTCATGCTAA#(((((.....(((((((((((#))))))))))).....))))).	1816	1838	1	3UTR
hsa-miR-195-5p	DDX19B	TAGCAGCACAGAAATATTGGC#GCCAGTGTTTCCTTCATGCTAA#(((((.....(((((((((((#))))))))))).....))))).	1846	1868	1	3UTR
hsa-miR-195-5p	DDX19B	TAGCAGCACAGAAATATTGGC#GCCAGTGTTTCCTTCATGCTAA#(((((.....(((((((((((#))))))))))).....))))).	1856	1878	1	3UTR
hsa-miR-195-5p	DEDD	TAGCAGCACAGAAATATTGGC#GCCAGTGCTGCTC#.((((((((........((((#)))))))))))).	2306	2319	1	3UTR
hsa-miR-195-5p	DEDD	TAGCAGCACAGAAATATTGGC#GCCAGTGCTGCTC#.((((((((........((((#)))))))))))).	2277	2290	1	3UTR
hsa-miR-195-5p	DEDD	TAGCAGCACAGAAATATTGGC#GCCAGTGCTGCTC#.((((((((........((((#)))))))))))).	2244	2257	1	3UTR
hsa-miR-195-5p	DEDD	TAGCAGCACAGAAATATTGGC#GCCAGTGCTGCTC#.((((((((........((((#)))))))))))).	2216	2229	1	3UTR
hsa-miR-195-5p	DENND1B	TAGCAGCACAGAAATATTGGC#GCTAAGTATATTATGCTGCTAA#((((((((........(((((#)))))........)))))))).	6109	6131	1	3UTR
hsa-miR-195-5p	DENND5A	TAGCAGCACAGAAATATTGGC#GCCACACACAGGTGTGCTGCG#..((((((((.......((((#))))........)))))))).	4577	4598	1	3UTR
hsa-miR-195-5p	DENND5A	TAGCAGCACAGAAATATTGGC#GCCACACACAGGTGTGCTGCG#..((((((((.......((((#))))........)))))))).	4543	4564	1	3UTR
hsa-miR-195-5p	DEPDC4	TAGCAGCACAGAAATATTGGC#TGTGCTGCTAT#((((((((((...........#)))))))))).	2113	2124	1	3UTR
hsa-miR-195-5p	DERL2	TAGCAGCACAGAAATATTGGC#GCCCTGTGTTGCTT#.((((((((((.......(((#))))))))))))).	2636	2650	1	3UTR
hsa-miR-195-5p	DGCR2	TAGCAGCACAGAAATATTGGC#TTCTGTGGTGCTGC#(((((.(((((((........#))))))).))))).	3174	3188	0.961538	3UTR
hsa-miR-195-5p	DGCR2	TAGCAGCACAGAAATATTGGC#TTCTGTGGTGCTGC#(((((.(((((((........#))))))).))))).	3288	3302	0.961538	3UTR
hsa-miR-195-5p	DGCR2	TAGCAGCACAGAAATATTGGC#TTCTGTGGTGCTGC#(((((.(((((((........#))))))).))))).	3297	3311	0.961538	3UTR
hsa-miR-195-5p	DGKE	TAGCAGCACAGAAATATTGGC#TGTGCTGCTGA#((((((((((...........#)))))))))).	6348	6359	1	3UTR
hsa-miR-195-5p	DHRS7	TAGCAGCACAGAAATATTGGC#TTTGTGCTGCTAT#((((((((((((.........#)))))))))))).	1393	1406	1	3UTR
hsa-miR-195-5p	DHRS7	TAGCAGCACAGAAATATTGGC#TTTGTGCTGCTAT#((((((((((((.........#)))))))))))).	1364	1377	1	3UTR
hsa-miR-195-5p	DHX35	TAGCAGCACAGAAATATTGGC#TTCTGTGCTGCA#..(((((((((((........#))))))))))).	2352	2364	1	3UTR
hsa-miR-195-5p	DHX35	TAGCAGCACAGAAATATTGGC#TTCTGTGCTGCA#..(((((((((((........#))))))))))).	2259	2271	1	3UTR
hsa-miR-195-5p	DHX8	TAGCAGCACAGAAATATTGGC#GCCAGTATCTGTGCTGCA#..((((((((((..(((((((#))))))))))))))))).	4733	4751	1	3UTR
hsa-miR-195-5p	DICER1	TAGCAGCACAGAAATATTGGC#TTTTGTGCTGCTGA#(((((((((((((........#))))))))))))).	8600	8614	1	3UTR
hsa-miR-195-5p	DICER1	TAGCAGCACAGAAATATTGGC#TTTTGTGCTGCTGA#(((((((((((((........#))))))))))))).	8767	8781	1	3UTR
hsa-miR-195-5p	DICER1	TAGCAGCACAGAAATATTGGC#TTTTGTGCTGCTGA#(((((((((((((........#))))))))))))).	8910	8924	1	3UTR
hsa-miR-195-5p	DICER1	TAGCAGCACAGAAATATTGGC#TTTTGTGCTGCTGA#(((((((((((((........#))))))))))))).	8693	8707	1	3UTR
hsa-miR-195-5p	DICER1	TAGCAGCACAGAAATATTGGC#TTTTGTGCTGCTGA#(((((((((((((........#))))))))))))).	8469	8483	1	3UTR
hsa-miR-195-5p	DIRAS3	TAGCAGCACAGAAATATTGGC#GTTGATTTTGTGCTGTTGT#(((((((((((((........#.))))))))))))).	917	936	1	3UTR
hsa-miR-195-5p	DLG1	TAGCAGCACAGAAATATTGGC#GTGCTGCTGT#(((((((((............#))))))))).	4749	4759	1	3UTR
hsa-miR-195-5p	DLG1	TAGCAGCACAGAAATATTGGC#GTGCTGCTGT#(((((((((............#))))))))).	4747	4757	1	3UTR
hsa-miR-195-5p	DLG1	TAGCAGCACAGAAATATTGGC#GTGCTGCTGT#(((((((((............#))))))))).	4565	4575	1	3UTR
hsa-miR-195-5p	DLG1	TAGCAGCACAGAAATATTGGC#GTGCTGCTGT#(((((((((............#))))))))).	4628	4638	1	3UTR
hsa-miR-195-5p	DLG1	TAGCAGCACAGAAATATTGGC#GTGCTGCTGT#(((((((((............#))))))))).	4695	4705	1	3UTR
hsa-miR-195-5p	DLG1	TAGCAGCACAGAAATATTGGC#GTGCTGCTGT#(((((((((............#))))))))).	4631	4641	1	3UTR
hsa-miR-195-5p	DLG1	TAGCAGCACAGAAATATTGGC#GTGCTGCTGT#(((((((((............#))))))))).	4683	4693	1	3UTR
hsa-miR-195-5p	DLG1	TAGCAGCACAGAAATATTGGC#GTGCTGCTGT#(((((((((............#))))))))).	4951	4961	1	3UTR
hsa-miR-195-5p	DLG1	TAGCAGCACAGAAATATTGGC#GTGCTGCTGT#(((((((((............#))))))))).	5017	5027	1	3UTR
hsa-miR-195-5p	DLG1	TAGCAGCACAGAAATATTGGC#GTGCTGCTGT#(((((((((............#))))))))).	4987	4997	1	3UTR
hsa-miR-195-5p	DLG1	TAGCAGCACAGAAATATTGGC#GTGCTGCTGT#(((((((((............#))))))))).	5080	5090	1	3UTR
hsa-miR-195-5p	DLG1	TAGCAGCACAGAAATATTGGC#GTGCTGCTGT#(((((((((............#))))))))).	5014	5024	1	3UTR
hsa-miR-195-5p	DLG1	TAGCAGCACAGAAATATTGGC#GTGCTGCTGT#(((((((((............#))))))))).	5113	5123	1	3UTR
hsa-miR-195-5p	DLG1	TAGCAGCACAGAAATATTGGC#GTGCTGCTGT#(((((((((............#))))))))).	5146	5156	1	3UTR
hsa-miR-195-5p	DLG1	TAGCAGCACAGAAATATTGGC#GTGCTGCTGT#(((((((((............#))))))))).	4897	4907	1	3UTR
hsa-miR-195-5p	DLG1	TAGCAGCACAGAAATATTGGC#GTGCTGCTGT#(((((((((............#))))))))).	5116	5126	1	3UTR
hsa-miR-195-5p	DLG1	TAGCAGCACAGAAATATTGGC#GTGCTGCTGT#(((((((((............#))))))))).	5179	5189	1	3UTR
hsa-miR-195-5p	DLG1	TAGCAGCACAGAAATATTGGC#GTGCTGCTGT#(((((((((............#))))))))).	5026	5036	1	3UTR
hsa-miR-195-5p	DLG1	TAGCAGCACAGAAATATTGGC#GTGCTGCTGT#(((((((((............#))))))))).	4407	4417	1	3UTR
hsa-miR-195-5p	DLG1	TAGCAGCACAGAAATATTGGC#GTGCTGCTGT#(((((((((............#))))))))).	4371	4381	1	3UTR
hsa-miR-195-5p	DLG1	TAGCAGCACAGAAATATTGGC#GTGCTGCTGT#(((((((((............#))))))))).	4864	4874	1	3UTR
hsa-miR-195-5p	DLG3	TAGCAGCACAGAAATATTGGC#TTCTGTGCTGG#...((((((((((........#)))))))))).	3131	3142	1	3UTR
hsa-miR-195-5p	DLG3	TAGCAGCACAGAAATATTGGC#TTCTGTGCTGG#...((((((((((........#)))))))))).	2494	2505	1	3UTR
hsa-miR-195-5p	DLGAP2	TAGCAGCACAGAAATATTGGC#GCCATGTTTCTGTATTGTA#..((((.(((((((((.((((#))))))))))))).)))).	6000	6019	1	3UTR
hsa-miR-195-5p	DNAAF9	TAGCAGCACAGAAATATTGGC#GCCTGGCAGTCTGGCTGCTGC#(((((((.((((......(((#)))......))))))))))).	5501	5522	1	3UTR
hsa-miR-195-5p	DNAJA4	TAGCAGCACAGAAATATTGGC#GTCGTTTTTGTGCTGTG#..(((((((((((((......#.))))))))))))).	2778	2795	1	3UTR
hsa-miR-195-5p	DNAJA4	TAGCAGCACAGAAATATTGGC#GTCGTTTTTGTGCTGTG#..(((((((((((((......#.))))))))))))).	3003	3020	1	3UTR
hsa-miR-195-5p	DNAJA4	TAGCAGCACAGAAATATTGGC#GTCGTTTTTGTGCTGTG#..(((((((((((((......#.))))))))))))).	2691	2708	1	3UTR
hsa-miR-195-5p	DNAJB12	TAGCAGCACAGAAATATTGGC#TCTGTGCTGCC#..((((((((((.........#)))))))))).	2179	2190	1	3UTR
hsa-miR-195-5p	DNAJC10	TAGCAGCACAGAAATATTGGC#GTTTCTGTGTTGTTT#.((((((((((((((......#)))))))))))))).	3909	3924	1	3UTR
hsa-miR-195-5p	DNAJC10	TAGCAGCACAGAAATATTGGC#GTTTCTGTGTTGTTT#.((((((((((((((......#)))))))))))))).	4047	4062	1	3UTR
hsa-miR-195-5p	DNAJC16	TAGCAGCACAGAAATATTGGC#CTGTGCTGCTGC#(((((((((((..........#))))))))))).	2902	2914	1	3UTR
hsa-miR-195-5p	DNAJC16	TAGCAGCACAGAAATATTGGC#CTGTGCTGCTGC#(((((((((((..........#))))))))))).	2717	2729	1	3UTR
hsa-miR-195-5p	DNAJC21	TAGCAGCACAGAAATATTGGC#GCCCTGGACTCTTGGTGCTGCA#..((((((((((......(((#)))......)))..))))))).	1969	1991	1	3UTR
hsa-miR-195-5p	DNAJC5G	TAGCAGCACAGAAATATTGGC#TTTGTGCTGCTGT#((((((((((((.........#)))))))))))).	1855	1868	1	3UTR
hsa-miR-195-5p	DOCK6	TAGCAGCACAGAAATATTGGC#TCTGTGCTGCG#..((((((((((.........#)))))))))).	6281	6292	1	3UTR
hsa-miR-195-5p	DOT1L	TAGCAGCACAGAAATATTGGC#CTGTGCTGCTGC#(((((((((((..........#))))))))))).	9263	9275	1	3UTR
hsa-miR-195-5p	DOT1L	TAGCAGCACAGAAATATTGGC#CTGTGCTGCTGC#(((((((((((..........#))))))))))).	7215	7227	1	3UTR
hsa-miR-195-5p	DPP10	TAGCAGCACAGAAATATTGGC#CTGTGTTGCTAG#(((((((((((..........#))))))))))).	2700	2712	1	3UTR
hsa-miR-195-5p	DPP10	TAGCAGCACAGAAATATTGGC#CTGTGTTGCTAG#(((((((((((..........#))))))))))).	2595	2607	1	3UTR
hsa-miR-195-5p	DPP10	TAGCAGCACAGAAATATTGGC#CTGTGTTGCTAG#(((((((((((..........#))))))))))).	3098	3110	1	3UTR
hsa-miR-195-5p	DPP10	TAGCAGCACAGAAATATTGGC#CTGTGTTGCTAG#(((((((((((..........#))))))))))).	2620	2632	1	3UTR
hsa-miR-195-5p	DPPA4	TAGCAGCACAGAAATATTGGC#GTGCTGCTGA#(((((((((............#))))))))).	1010	1020	1	3UTR
hsa-miR-195-5p	DPYSL3	TAGCAGCACAGAAATATTGGC#TCTGTGCTAGCTGT#((((((((((((.........#)))))))).)))).	5335	5349	1	3UTR
hsa-miR-195-5p	DRD1	TAGCAGCACAGAAATATTGGC#CCAGTGTATTTTCTGTGTTGTTC#.(((((((((((((((((((.#)))))))...)))))))))))).	2467	2490	1	3UTR
hsa-miR-195-5p	DSEL	TAGCAGCACAGAAATATTGGC#GCCTTTGTTTCTGAAAATTTTGTCTGCTAA#((((((((((((((((..(((#)))..)))))))).......)).)))))).	5088	5118	1	3UTR
hsa-miR-195-5p	DUS4L-BCAP29	TAGCAGCACAGAAATATTGGC#GTGCTGCTAA#(((((((((............#))))))))).	4257	4267	1	3UTR
hsa-miR-195-5p	DUS4L-BCAP29	TAGCAGCACAGAAATATTGGC#GTGCTGCTAA#(((((((((............#))))))))).	4216	4226	1	3UTR
hsa-miR-195-5p	DUS4L-BCAP29	TAGCAGCACAGAAATATTGGC#GTGCTGCTAA#(((((((((............#))))))))).	4178	4188	1	3UTR
hsa-miR-195-5p	DUS4L-BCAP29	TAGCAGCACAGAAATATTGGC#GTGCTGCTAA#(((((((((............#))))))))).	4089	4099	1	3UTR
hsa-miR-195-5p	DVL1	TAGCAGCACAGAAATATTGGC#TCTGTGCTGTA#..((((((((((.........#)))))))))).	3193	3204	1	3UTR
hsa-miR-195-5p	DYRK1A	TAGCAGCACAGAAATATTGGC#GTCAGGTCATTTTTTTTTTCTGTGCTGGTT#.(.(((((((((((..(((((#)))))...........))))))))))).).	5494	5524	1	3UTR
hsa-miR-195-5p	DYRK1A	TAGCAGCACAGAAATATTGGC#TTTCTGTGCTGGTT#.(.(((((((((((.......#))))))))))).).	4767	4781	1	3UTR
hsa-miR-195-5p	DYRK1A	TAGCAGCACAGAAATATTGGC#TTTCTGTGCTGGTT#.(.(((((((((((.......#))))))))))).).	4794	4808	1	3UTR
hsa-miR-195-5p	DYRK1A	TAGCAGCACAGAAATATTGGC#TTTCTGTGCTGGTT#.(.(((((((((((.......#))))))))))).).	4985	4999	1	3UTR
hsa-miR-195-5p	DYRK1A	TAGCAGCACAGAAATATTGGC#TTTCTGTGCTGGTT#.(.(((((((((((.......#))))))))))).).	6048	6062	1	3UTR
hsa-miR-195-5p	DYRK1A	TAGCAGCACAGAAATATTGGC#TTTCTGTGCTGGTT#.(.(((((((((((.......#))))))))))).).	4556	4570	1	3UTR
hsa-miR-195-5p	EDIL3	TAGCAGCACAGAAATATTGGC#TTTGTGCTGCA#..((((((((((.........#)))))))))).	3361	3372	1	3UTR
hsa-miR-195-5p	EDIL3	TAGCAGCACAGAAATATTGGC#TTTGTGCTGCA#..((((((((((.........#)))))))))).	3404	3415	1	3UTR
hsa-miR-195-5p	EDN2	TAGCAGCACAGAAATATTGGC#CTGGCTGCTGG#(((((((.(((..........#)))))))))).	859	870	1	3UTR
hsa-miR-195-5p	EFEMP1	TAGCAGCACAGAAATATTGGC#TTCTGTGGTGCTT#.((((.(((((((........#))))))).)))).	1910	1923	1	3UTR
hsa-miR-195-5p	EIF1	TAGCAGCACAGAAATATTGGC#CTGTGCTGTTAA#(((((((((((..........#))))))))))).	1802	1814	1	3UTR
hsa-miR-195-5p	EIF1AD	TAGCAGCACAGAAATATTGGC#AGTGTCTCCCTGTGTTGCTC#.((((((((((..........#.)))))))))).	2139	2159	1	3UTR
hsa-miR-195-5p	EIF1AD	TAGCAGCACAGAAATATTGGC#AGTGTCTCCCTGTGTTGCTC#.((((((((((..........#.)))))))))).	2115	2135	1	3UTR
hsa-miR-195-5p	EIF1AD	TAGCAGCACAGAAATATTGGC#AGTGTCTCCCTGTGTTGCTC#.((((((((((..........#.)))))))))).	1985	2005	1	3UTR
hsa-miR-195-5p	EIF1AD	TAGCAGCACAGAAATATTGGC#AGTGTCTCCCTGTGTTGCTC#.((((((((((..........#.)))))))))).	2110	2130	1	3UTR
hsa-miR-195-5p	EIF2AK3	TAGCAGCACAGAAATATTGGC#GTCTCTTGAAACTGGCTGCTGG#(((((((.(((..........#.)))))))))).	3452	3474	1	3UTR
hsa-miR-195-5p	EIF2S2	TAGCAGCACAGAAATATTGGC#GCCATCTTCTGTGTCGGTGCTGT#(((((((((((((....((((#))))..))))))))...))))).	2157	2180	1	3UTR
hsa-miR-195-5p	EIF3C	TAGCAGCACAGAAATATTGGC#ATATTTCTGAGCTGCTAC#(((((((.(((((((((....#))))))))).))))))).	3183	3201	1	3UTR
hsa-miR-195-5p	EIF3C	TAGCAGCACAGAAATATTGGC#ATATTTCTGAGCTGCTAC#(((((((.(((((((((....#))))))))).))))))).	3152	3170	1	3UTR
hsa-miR-195-5p	EIF3C	TAGCAGCACAGAAATATTGGC#ATATTTCTGAGCTGCTAC#(((((((.(((((((((....#))))))))).))))))).	2984	3002	1	3UTR
hsa-miR-195-5p	EIF3C	TAGCAGCACAGAAATATTGGC#ATATTTCTGAGCTGCTAC#(((((((.(((((((((....#))))))))).))))))).	3063	3081	1	3UTR
hsa-miR-195-5p	EIF3CL	TAGCAGCACAGAAATATTGGC#ATATTTCTGAGCTGCTAC#(((((((.(((((((((....#))))))))).))))))).	3018	3036	1	3UTR
hsa-miR-195-5p	EIF4E3	TAGCAGCACAGAAATATTGGC#TTTTGTGCTGCA#..(((((((((((........#))))))))))).	7522	7534	1	3UTR
hsa-miR-195-5p	ELAC2	TAGCAGCACAGAAATATTGGC#TCTGTGCTGTA#..((((((((((.........#)))))))))).	2819	2830	1	3UTR
hsa-miR-195-5p	ELAVL1	TAGCAGCACAGAAATATTGGC#TCAGTGTAATTTGCCAAGCCGCAGTTTTCTGTGCTGGCTGT#((((((((((((((..(((((#.)))).)..))))))))))).))).	4103	4144	1	3UTR
hsa-miR-195-5p	ELAVL4	TAGCAGCACAGAAATATTGGC#TTCTGCTGCTGCTGC#(((((((((((((........#))))).)))))))).	812	827	1	3UTR
hsa-miR-195-5p	ELAVL4	TAGCAGCACAGAAATATTGGC#TTCTGCTGCTGCTGC#(((((((((((((........#))))).)))))))).	999	1014	1	3UTR
hsa-miR-195-5p	ELL2	TAGCAGCACAGAAATATTGGC#TGTGTGCTGCTAT#((((((((((.(.........#).)))))))))).	4019	4032	1	3UTR
hsa-miR-195-5p	ELMOD3	TAGCAGCACAGAAATATTGGC#TCTGTGTTGTTAG#((((((((((((.........#)))))))))))).	2350	2363	1	3UTR
hsa-miR-195-5p	ELMOD3	TAGCAGCACAGAAATATTGGC#TCTGTGTTGTTAG#((((((((((((.........#)))))))))))).	2113	2126	1	3UTR
hsa-miR-195-5p	ELMOD3	TAGCAGCACAGAAATATTGGC#TCTGTGTTGTTAG#((((((((((((.........#)))))))))))).	2018	2031	1	3UTR
hsa-miR-195-5p	ELMOD3	TAGCAGCACAGAAATATTGGC#TCTGTGTTGTTAG#((((((((((((.........#)))))))))))).	2179	2192	1	3UTR
hsa-miR-195-5p	ELMOD3	TAGCAGCACAGAAATATTGGC#TCTGTGTTGTTAG#((((((((((((.........#)))))))))))).	1995	2008	1	3UTR
hsa-miR-195-5p	ELMOD3	TAGCAGCACAGAAATATTGGC#TCTGTGTTGTTAG#((((((((((((.........#)))))))))))).	1951	1964	1	3UTR
hsa-miR-195-5p	ELOB	TAGCAGCACAGAAATATTGGC#GTTCCTGTGCTGTC#..(((((((((.(((......#))).))))))))).	529	543	1	3UTR
hsa-miR-195-5p	EML4	TAGCAGCACAGAAATATTGGC#GCCAGTAAGTATCAGGCATATATATCTGTCTGTTAG#((((((.(((((.((((..((#.))..)))).))))))))))).	5028	5064	1	3UTR
hsa-miR-195-5p	EML4	TAGCAGCACAGAAATATTGGC#GCCAGTAAGTATCAGGCATATATATCTGTCTGTTAG#((((((.(((((.((((..((#.))..)))).))))))))))).	4854	4890	1	3UTR
hsa-miR-195-5p	ENAH	TAGCAGCACAGAAATATTGGC#TCAGTGGTTTTCATATCATCTGAACCTGCTGTGCTGCTGT#(((((((((((..........#.))))))))))).	11579	11619	1	3UTR
hsa-miR-195-5p	ENAH	TAGCAGCACAGAAATATTGGC#TCAGTGGTTTTCATATCATCTGAACCTGCTGTGCTGCTGT#(((((((((((..........#.))))))))))).	11516	11556	1	3UTR
hsa-miR-195-5p	ENAH	TAGCAGCACAGAAATATTGGC#TCAGTGGTTTTCATATCATCTGAACCTGCTGTGCTGCTGT#(((((((((((..........#.))))))))))).	10832	10872	1	3UTR
hsa-miR-195-5p	ENAH	TAGCAGCACAGAAATATTGGC#TCAGTGGTTTTCATATCATCTGAACCTGCTGTGCTGCTGT#(((((((((((..........#.))))))))))).	10895	10935	1	3UTR
hsa-miR-195-5p	ENPP1	TAGCAGCACAGAAATATTGGC#GTTTCACTGTGTTGCTC#.((((((((((..........#.)))))))))).	6753	6770	1	3UTR
hsa-miR-195-5p	ENPP2	TAGCAGCACAGAAATATTGGC#GCTTCTAAATGGTGCTGCA#..(((((((.........(((#)))........))))))).	2883	2902	1	3UTR
hsa-miR-195-5p	ENTPD6	TAGCAGCACAGAAATATTGGC#CTATTTGTGGCTGTGCTGCTT#.((((((((((..(((.(((.#)))..)))..)))))))))).	2268	2289	1	3UTR
hsa-miR-195-5p	ENTPD6	TAGCAGCACAGAAATATTGGC#CTATTTGTGGCTGTGCTGCTT#.((((((((((..(((.(((.#)))..)))..)))))))))).	2334	2355	1	3UTR
hsa-miR-195-5p	ENTPD6	TAGCAGCACAGAAATATTGGC#CTATTTGTGGCTGTGCTGCTT#.((((((((((..(((.(((.#)))..)))..)))))))))).	2278	2299	1	3UTR
hsa-miR-195-5p	EPHA5	TAGCAGCACAGAAATATTGGC#CTGTGCTGCA#..(((((((((..........#))))))))).	5770	5780	1	3UTR
hsa-miR-195-5p	EPHA5	TAGCAGCACAGAAATATTGGC#CTGTGCTGCA#..(((((((((..........#))))))))).	5773	5783	1	3UTR
hsa-miR-195-5p	EPHA5	TAGCAGCACAGAAATATTGGC#CTGTGCTGCA#..(((((((((..........#))))))))).	5347	5357	1	3UTR
hsa-miR-195-5p	EPN1	TAGCAGCACAGAAATATTGGC#GCCATGTTGGTGTGCTGCA#..((((((((..((((.((((#))))))))..)))))))).	5742	5761	1	3UTR
hsa-miR-195-5p	EPN1	TAGCAGCACAGAAATATTGGC#GCCCTTAGTTTGTGCTGCTC#.(((((((((((..((..(((#)))..)).))))))))))).	5823	5843	1	3UTR
hsa-miR-195-5p	EPN1	TAGCAGCACAGAAATATTGGC#GCCCTTCGTTTGTGCTGCTC#.(((((((((((......(((#))).....))))))))))).	8897	8917	1	3UTR
hsa-miR-195-5p	EPN1	TAGCAGCACAGAAATATTGGC#GCCATGTTGGTGTGCTGCA#..((((((((..((((.((((#))))))))..)))))))).	6310	6329	1	3UTR
hsa-miR-195-5p	EPN1	TAGCAGCACAGAAATATTGGC#GCCCTTAGTTTGTGCTGCTC#.(((((((((((..((..(((#)))..)).))))))))))).	6391	6411	1	3UTR
hsa-miR-195-5p	EPN1	TAGCAGCACAGAAATATTGGC#GCCCTTCGTTTGTGCTGCTC#.(((((((((((......(((#))).....))))))))))).	9465	9485	1	3UTR
hsa-miR-195-5p	EPN1	TAGCAGCACAGAAATATTGGC#GCCATGTTGGTGTGCTGCA#..((((((((..((((.((((#))))))))..)))))))).	5820	5839	1	3UTR
hsa-miR-195-5p	EPN1	TAGCAGCACAGAAATATTGGC#GCCCTTAGTTTGTGCTGCTC#.(((((((((((..((..(((#)))..)).))))))))))).	5901	5921	1	3UTR
hsa-miR-195-5p	EPN1	TAGCAGCACAGAAATATTGGC#GCCCTTCGTTTGTGCTGCTC#.(((((((((((......(((#))).....))))))))))).	8975	8995	1	3UTR
hsa-miR-195-5p	ERG	TAGCAGCACAGAAATATTGGC#TCTGTGCTGTG#..((((((((((.........#)))))))))).	3700	3711	1	3UTR
hsa-miR-195-5p	ERG	TAGCAGCACAGAAATATTGGC#TCTGTGCTGTG#..((((((((((.........#)))))))))).	3772	3783	1	3UTR
hsa-miR-195-5p	ERG	TAGCAGCACAGAAATATTGGC#TCTGTGCTGTG#..((((((((((.........#)))))))))).	3555	3566	1	3UTR
hsa-miR-195-5p	ERG	TAGCAGCACAGAAATATTGGC#TCTGTGCTGTG#..((((((((((.........#)))))))))).	3896	3907	1	3UTR
hsa-miR-195-5p	ERG	TAGCAGCACAGAAATATTGGC#TCTGTGCTGTG#..((((((((((.........#)))))))))).	3968	3979	1	3UTR
hsa-miR-195-5p	ERG	TAGCAGCACAGAAATATTGGC#TCTGTGCTGTG#..((((((((((.........#)))))))))).	3581	3592	1	3UTR
hsa-miR-195-5p	ERICH3	TAGCAGCACAGAAATATTGGC#TGTGCTGCTC#.(((((((((...........#))))))))).	5770	5780	1	3UTR
hsa-miR-195-5p	ERICH4	TAGCAGCACAGAAATATTGGC#TGTGCTGCTGA#((((((((((...........#)))))))))).	664	675	1	3UTR
hsa-miR-195-5p	ERMP1	TAGCAGCACAGAAATATTGGC#GATGCACTGCTGTGCTGCTT#.((((((((((..........#.)))))))))).	3318	3338	1	3UTR
hsa-miR-195-5p	ERMP1	TAGCAGCACAGAAATATTGGC#GATGCACTGCTGTGCTGCTT#.((((((((((..........#.)))))))))).	3080	3100	1	3UTR
hsa-miR-195-5p	ESR2	TAGCAGCACAGAAATATTGGC#CCTCCTGTCTGTGACTGCTT#.(((((((((((......((.#)).....)))))).))))).	6086	6106	1	3UTR
hsa-miR-195-5p	ESRP2	TAGCAGCACAGAAATATTGGC#CTGTGCTGCA#..(((((((((..........#))))))))).	2861	2871	1	3UTR
hsa-miR-195-5p	ESRRG	TAGCAGCACAGAAATATTGGC#GCCAATATATGTGCTT#....((((((...((((((((#)))))))).)))))).	3249	3265	1	3UTR
hsa-miR-195-5p	ESYT2	TAGCAGCACAGAAATATTGGC#GCCAATATTATCATTGAATTTTCTGTGTTGG#...((((((((((((((((((#)))))))))............))))))))).	2850	2881	1	3UTR
hsa-miR-195-5p	ETNK1	TAGCAGCACAGAAATATTGGC#TGTGCTGCTAC#((((((((((...........#)))))))))).	6169	6180	1	3UTR
hsa-miR-195-5p	ETV1	TAGCAGCACAGAAATATTGGC#GCTAATGCTTCTGCTGCTGTC#..(((((((((((.(((((((#))))))).))))).)))))).	2811	2832	1	3UTR
hsa-miR-195-5p	ETV6	TAGCAGCACAGAAATATTGGC#CTGTGCTGCA#..(((((((((..........#))))))))).	2649	2659	1	3UTR
hsa-miR-195-5p	EVC2	TAGCAGCACAGAAATATTGGC#GCCGGTGTTTGTGTGTTTATAATGCA#..((((((((.((((((((((#)))))))))).)))))......))).	4031	4057	1	3UTR
hsa-miR-195-5p	FAHD2A	TAGCAGCACAGAAATATTGGC#GCCAAAAAGATGCTGCTGG#((((((((........(((((#))))).....)))))))).	1517	1536	1	3UTR
hsa-miR-195-5p	FAM102A	TAGCAGCACAGAAATATTGGC#GCCCTTCTGTGTCTGCG#..(((((((((((.....(((#))).))))))).)))).	3821	3838	1	3UTR
hsa-miR-195-5p	FAM149A	TAGCAGCACAGAAATATTGGC#GCCCTAGTGTGTGCTGTTC#.(((((((((.(......(((#)))....).))))))))).	4931	4950	1	3UTR
hsa-miR-195-5p	FAM149A	TAGCAGCACAGAAATATTGGC#GCCCTAGTGTGTGCTGTTC#.(((((((((.(......(((#)))....).))))))))).	4958	4977	1	3UTR
hsa-miR-195-5p	FAM169A	TAGCAGCACAGAAATATTGGC#GCTAATTTTCCCTGTATTGTTCTAATTTTAGTATATGTGCTGCC#..((((((((((((.((((((#)))))))))).........................)))))))).	4328	4372	1	3UTR
hsa-miR-195-5p	FAM189A1	TAGCAGCACAGAAATATTGGC#GCCACTGTGGCCAGTGTGCTGGGGAGCTTCTGTGTGGCTGG#((((.((((((((((((((((#.))))))))..........)))))))).)))).	3290	3331	1	3UTR
hsa-miR-195-5p	FAM189B	TAGCAGCACAGAAATATTGGC#GTCCTGTGCTGCA#..(((((((((..........#.))))))))).	2751	2764	1	3UTR
hsa-miR-195-5p	FAM189B	TAGCAGCACAGAAATATTGGC#GTCCTGTGCTGCA#..(((((((((..........#.))))))))).	2805	2818	1	3UTR
hsa-miR-195-5p	FAM217B	TAGCAGCACAGAAATATTGGC#CTGTGTTGCTT#.((((((((((..........#)))))))))).	4749	4760	1	3UTR
hsa-miR-195-5p	FAM217B	TAGCAGCACAGAAATATTGGC#CTGTGTTGCTT#.((((((((((..........#)))))))))).	4800	4811	1	3UTR
hsa-miR-195-5p	FAM241A	TAGCAGCACAGAAATATTGGC#GCCATGCTAGTGTGCTGCA#..((((((((.......((((#))))......)))))))).	6010	6029	1	3UTR
hsa-miR-195-5p	FAM241A	TAGCAGCACAGAAATATTGGC#GTGGATAAGCTTTTTGATGTGCTGCTGG#((((((((((..((....(((#.)))..))..)))))))))).	8299	8327	1	3UTR
hsa-miR-195-5p	FAR1	TAGCAGCACAGAAATATTGGC#CCAGTGTTGAGATCTGTGTTGA#...(((((((((((((((((.#))))))))....))))))))).	4745	4767	0.961538	3UTR
hsa-miR-195-5p	FAR1	TAGCAGCACAGAAATATTGGC#GCCATGTTGGTGTGCTGCA#..((((((((..((((.((((#))))))))..)))))))).	3003	3022	1	3UTR
hsa-miR-195-5p	FAS	TAGCAGCACAGAAATATTGGC#TCTGTGCTGTC#..((((((((((.........#)))))))))).	3045	3056	1	3UTR
hsa-miR-195-5p	FAS	TAGCAGCACAGAAATATTGGC#TCTGTGCTGTC#..((((((((((.........#)))))))))).	3050	3061	1	3UTR
hsa-miR-195-5p	FBXO25	TAGCAGCACAGAAATATTGGC#GTTAAACAGAAGTGGTGAGACAGGGTATTTCTGTGTTGTTC#.(((((((((((((((((...#.))))))))))))))))).	8311	8352	1	3UTR
hsa-miR-195-5p	FBXO25	TAGCAGCACAGAAATATTGGC#GTTAAACAGAAGTGGTGAGACAGGGTATTTCTGTGTTGTTC#.(((((((((((((((((...#.))))))))))))))))).	8338	8379	1	3UTR
hsa-miR-195-5p	FBXO25	TAGCAGCACAGAAATATTGGC#GTTAAACAGAAGTGGTGAGACAGGGTATTTCTGTGTTGTTC#.(((((((((((((((((...#.))))))))))))))))).	8261	8302	1	3UTR
hsa-miR-195-5p	FBXO30	TAGCAGCACAGAAATATTGGC#TCTTTGACTCTGTGCTGCC#..((((((((((.........#.)))))))))).	5613	5632	1	3UTR
hsa-miR-195-5p	FBXO38	TAGCAGCACAGAAATATTGGC#GCTCTATGTTTCTGTACAAAGCTGTA#..(((((((((((((((.(((#)))..)))))))))).....))))).	4190	4216	1	3UTR
hsa-miR-195-5p	FBXW10B	TAGCAGCACAGAAATATTGGC#TCTGTGTTGTTAC#((((((((((((.........#)))))))))))).	6217	6230	1	3UTR
hsa-miR-195-5p	FBXW11	TAGCAGCACAGAAATATTGGC#GCCAATACTCTTAATAAAGTGTTGCA#..((((((((((..(((((((#))))))).))).......))))))).	4371	4397	1	3UTR
hsa-miR-195-5p	FBXW11	TAGCAGCACAGAAATATTGGC#GCCAATACTCTTAATAAAGTGTTGCA#..((((((((((..(((((((#))))))).))).......))))))).	4308	4334	1	3UTR
hsa-miR-195-5p	FBXW11	TAGCAGCACAGAAATATTGGC#GCCAATACTCTTAATAAAGTGTTGCA#..((((((((((..(((((((#))))))).))).......))))))).	4269	4295	1	3UTR
hsa-miR-195-5p	FBXW11	TAGCAGCACAGAAATATTGGC#GCCAATACTCTTAATAAAGTGTTGCA#..((((((((((..(((((((#))))))).))).......))))))).	4206	4232	1	3UTR
hsa-miR-195-5p	FBXW7	TAGCAGCACAGAAATATTGGC#GCCAAACTTATTTATGCTGCTAA#((((((((...((((((((((#)))))...))))).)))))))).	4075	4098	1	3UTR
hsa-miR-195-5p	FDFT1	TAGCAGCACAGAAATATTGGC#CTGTGCTGCTT#.((((((((((..........#)))))))))).	1764	1775	1	3UTR
hsa-miR-195-5p	FDFT1	TAGCAGCACAGAAATATTGGC#CTGTGCTGCTT#.((((((((((..........#)))))))))).	1513	1524	1	3UTR
hsa-miR-195-5p	FDFT1	TAGCAGCACAGAAATATTGGC#CTGTGCTGCTT#.((((((((((..........#)))))))))).	1751	1762	1	3UTR
hsa-miR-195-5p	FDFT1	TAGCAGCACAGAAATATTGGC#CTGTGCTGCTT#.((((((((((..........#)))))))))).	1702	1713	1	3UTR
hsa-miR-195-5p	FDFT1	TAGCAGCACAGAAATATTGGC#CTGTGCTGCTT#.((((((((((..........#)))))))))).	1080	1091	1	3UTR
hsa-miR-195-5p	FDFT1	TAGCAGCACAGAAATATTGGC#CTGTGCTGCTT#.((((((((((..........#)))))))))).	1567	1578	1	3UTR
hsa-miR-195-5p	FECH	TAGCAGCACAGAAATATTGGC#GTGCTGCTGG#(((((((((............#))))))))).	2017	2027	1	3UTR
hsa-miR-195-5p	FECH	TAGCAGCACAGAAATATTGGC#GTGCTGCTGG#(((((((((............#))))))))).	2226	2236	1	3UTR
hsa-miR-195-5p	FECH	TAGCAGCACAGAAATATTGGC#GTGCTGCTGG#(((((((((............#))))))))).	2116	2126	1	3UTR
hsa-miR-195-5p	FECH	TAGCAGCACAGAAATATTGGC#GTGCTGCTGG#(((((((((............#))))))))).	2134	2144	1	3UTR
hsa-miR-195-5p	FGD3	TAGCAGCACAGAAATATTGGC#CCACATTGGACCTGTGCTGTC#..(((((((((..........#.))))))))).	2770	2791	1	3UTR
hsa-miR-195-5p	FGD3	TAGCAGCACAGAAATATTGGC#CCACATTGGACCTGTGCTGTC#..(((((((((..........#.))))))))).	2701	2722	1	3UTR
hsa-miR-195-5p	FGF12	TAGCAGCACAGAAATATTGGC#GCTGATGTTTCTTTGTCTTTGCTC#.(((((((.((((((((((((#)))))))))))).)))...)))).	5002	5026	1	3UTR
hsa-miR-195-5p	FGF12	TAGCAGCACAGAAATATTGGC#GCTGATGTTTCTTTGTCTTTGCTC#.(((((((.((((((((((((#)))))))))))).)))...)))).	4970	4994	1	3UTR
hsa-miR-195-5p	FGF12	TAGCAGCACAGAAATATTGGC#GCTGATGTTTCTTTGTCTTTGCTC#.(((((((.((((((((((((#)))))))))))).)))...)))).	5113	5137	1	3UTR
hsa-miR-195-5p	FGF14	TAGCAGCACAGAAATATTGGC#GCCATCCCCGTTTCTGGCTGCG#..(((((.(((((((..((((#)))).....)))))))))))).	2191	2213	0.961538	3UTR
hsa-miR-195-5p	FGF14	TAGCAGCACAGAAATATTGGC#CCAAACTTAACGCCATCCCCGTTTCTGGCTGCG#..(((((.(((((((..((((#.)))).....)))))))))))).	2095	2128	1	3UTR
hsa-miR-195-5p	FGF2	TAGCAGCACAGAAATATTGGC#CCAGGATTTGTGTGCTGTTGC#((((((((((.((((.((((.#)))).)))).)))))))))).	1547	1568	1	3UTR
hsa-miR-195-5p	FGF2	TAGCAGCACAGAAATATTGGC#CCAGGATTTGTGTGCTGTTGC#((((((((((.((((.((((.#)))).)))).)))))))))).	1696	1717	1	3UTR
hsa-miR-195-5p	FGF4	TAGCAGCACAGAAATATTGGC#TGTGCTGCTAT#((((((((((...........#)))))))))).	1174	1185	1	3UTR
hsa-miR-195-5p	FHIP1A	TAGCAGCACAGAAATATTGGC#TCTGTGCTGCTT#.(((((((((((.........#))))))))))).	10348	10360	1	3UTR
hsa-miR-195-5p	FHIP1A	TAGCAGCACAGAAATATTGGC#TCTGTGCTGCTT#.(((((((((((.........#))))))))))).	8957	8969	1	3UTR
hsa-miR-195-5p	FKBP5	TAGCAGCACAGAAATATTGGC#CTAATAGGTCTGGCTGCTC#.((((((.((((..((((((.#))))))..)))))))))).	6106	6125	1	3UTR
hsa-miR-195-5p	FLRT2	TAGCAGCACAGAAATATTGGC#ATTTCTGGCTGCTGA#(((((((.(((((((......#)))))))))))))).	5389	5404	1	3UTR
hsa-miR-195-5p	FLRT2	TAGCAGCACAGAAATATTGGC#GTCAATACTTGTGCTGTTAA#(((((((((((...(((((((#))))))).))))))))))).	7468	7488	1	3UTR
hsa-miR-195-5p	FLRT2	TAGCAGCACAGAAATATTGGC#GCCATCTTTGTGTTGCTGG#((((((((((((.....((((#))))..)))))))))))).	27944	27963	1	3UTR
hsa-miR-195-5p	FLRT2	TAGCAGCACAGAAATATTGGC#ATTTCTGGCTGCTGA#(((((((.(((((((......#)))))))))))))).	5157	5172	1	3UTR
hsa-miR-195-5p	FLRT2	TAGCAGCACAGAAATATTGGC#GTCAATACTTGTGCTGTTAA#(((((((((((...(((((((#))))))).))))))))))).	7236	7256	1	3UTR
hsa-miR-195-5p	FLRT2	TAGCAGCACAGAAATATTGGC#ATTTCTGGCTGCTGA#(((((((.(((((((......#)))))))))))))).	4880	4895	1	3UTR
hsa-miR-195-5p	FLRT2	TAGCAGCACAGAAATATTGGC#GTCAATACTTGTGCTGTTAA#(((((((((((...(((((((#))))))).))))))))))).	6959	6979	1	3UTR
hsa-miR-195-5p	FLRT2	TAGCAGCACAGAAATATTGGC#GCCATCTTTGTGTTGCTGG#((((((((((((.....((((#))))..)))))))))))).	27435	27454	1	3UTR
hsa-miR-195-5p	FLRT2	TAGCAGCACAGAAATATTGGC#ATTTCTGGCTGCTGA#(((((((.(((((((......#)))))))))))))).	5135	5150	1	3UTR
hsa-miR-195-5p	FLRT2	TAGCAGCACAGAAATATTGGC#GTCAATACTTGTGCTGTTAA#(((((((((((...(((((((#))))))).))))))))))).	7214	7234	1	3UTR
hsa-miR-195-5p	FLVCR1	TAGCAGCACAGAAATATTGGC#GCCTGGTTACAGGTTCATTCTGTCTTGAGTTCTTTTCTGTGCTGCC#..((((((((((((.......#.)))))))))))).	2546	2592	0.961538	3UTR
hsa-miR-195-5p	FMN1	TAGCAGCACAGAAATATTGGC#TCAAGTAACTTTCTGTGGTGCTGG#(((((.((((((((.......#.)))))))).))))).	10510	10534	1	3UTR
hsa-miR-195-5p	FMN1	TAGCAGCACAGAAATATTGGC#TCAAGTAACTTTCTGTGGTGCTGG#(((((.((((((((.......#.)))))))).))))).	12085	12109	1	3UTR
hsa-miR-195-5p	FMN1	TAGCAGCACAGAAATATTGGC#TCAAGTAACTTTCTGTGGTGCTGG#(((((.((((((((.......#.)))))))).))))).	12650	12674	1	3UTR
hsa-miR-195-5p	FMN1	TAGCAGCACAGAAATATTGGC#TCAAGTAACTTTCTGTGGTGCTGG#(((((.((((((((.......#.)))))))).))))).	11786	11810	1	3UTR
hsa-miR-195-5p	FMR1	TAGCAGCACAGAAATATTGGC#CAATATTTGTGTGCTA#....((((((.((((((((..#)))))))).)))))).	4027	4043	1	3UTR
hsa-miR-195-5p	FMR1	TAGCAGCACAGAAATATTGGC#CAATATTTGTGTGCTA#....((((((.((((((((..#)))))))).)))))).	4235	4251	1	3UTR
hsa-miR-195-5p	FOLR2	TAGCAGCACAGAAATATTGGC#TCTGTTGCTGCTC#.(((((((((((.........#))))).)))))).	1045	1058	1	3UTR
hsa-miR-195-5p	FOSL2	TAGCAGCACAGAAATATTGGC#TGAATCTTTCTGGCTGCTGG#(((((((.((((((.(((.(.#).))).))))))))))))).	2384	2404	1	3UTR
hsa-miR-195-5p	FOXO1	TAGCAGCACAGAAATATTGGC#TGTGCTGCTGT#((((((((((...........#)))))))))).	2610	2621	1	3UTR
hsa-miR-195-5p	FOXO3B	TAGCAGCACAGAAATATTGGC#GCCATTCTGTGGTGTTT#.((((.(((((((....((((#))))))))))).)))).	2911	2928	1	3UTR
hsa-miR-195-5p	FRAT1	TAGCAGCACAGAAATATTGGC#CTGTGCTGTTGT#(((((((((((..........#))))))))))).	2388	2400	1	3UTR
hsa-miR-195-5p	FRK	TAGCAGCACAGAAATATTGGC#GTGGATAAGCTTTTTGATGTGCTGCTGC#((((((((((..((....(((#.)))..))..)))))))))).	5374	5402	1	3UTR
hsa-miR-195-5p	FRMPD3	TAGCAGCACAGAAATATTGGC#GCCAATGTTTCTTCTGTA#..((((...((((((((((((#)))))))))))).)))).	6986	7004	1	3UTR
hsa-miR-195-5p	FRMPD3	TAGCAGCACAGAAATATTGGC#GCCAATGTTTCTTCTGTA#..((((...((((((((((((#)))))))))))).)))).	6435	6453	1	3UTR
hsa-miR-195-5p	FSD2	TAGCAGCACAGAAATATTGGC#TGTGTGCTGCTAC#((((((((((.(.........#).)))))))))).	2469	2482	1	3UTR
hsa-miR-195-5p	FSD2	TAGCAGCACAGAAATATTGGC#TGTGTGCTGCTAG#((((((((((.(.........#).)))))))))).	2483	2496	1	3UTR
hsa-miR-195-5p	FSD2	TAGCAGCACAGAAATATTGGC#TGTGTGCTGCTAC#((((((((((.(.........#).)))))))))).	2604	2617	1	3UTR
hsa-miR-195-5p	FSD2	TAGCAGCACAGAAATATTGGC#TGTGTGCTGCTAG#((((((((((.(.........#).)))))))))).	2618	2631	1	3UTR
hsa-miR-195-5p	FTCDNL1	TAGCAGCACAGAAATATTGGC#TCTGTGCTGCTC#.(((((((((((.........#))))))))))).	1436	1448	1	3UTR
hsa-miR-195-5p	FUBP1	TAGCAGCACAGAAATATTGGC#GTTAATATTTCTGTGTA#.....((((((((((((((((#)))))))))))))))).	2179	2196	1	3UTR
hsa-miR-195-5p	FUBP1	TAGCAGCACAGAAATATTGGC#CTGTGCTGTG#..(((((((((..........#))))))))).	2042	2052	1	3UTR
hsa-miR-195-5p	FUT9	TAGCAGCACAGAAATATTGGC#CCAATTGCTTAGCTGTTTGACATGTTTCTGAGCTGCA#..(((((.(((((((((....#.))))))))).))))).	3353	3390	1	3UTR
hsa-miR-195-5p	FYB1	TAGCAGCACAGAAATATTGGC#CTAATGGTTTAATTCTGTGCTCTGT#(((.(((((((((........#.)))))))))))).	3301	3326	1	3UTR
hsa-miR-195-5p	FZD4	TAGCAGCACAGAAATATTGGC#GCTGATGTAACATAAACATCTTCTGTGGTGCG#..(((.(((((((((((((((#))))))))............))))))).))).	2423	2455	1	3UTR
hsa-miR-195-5p	FZD4	TAGCAGCACAGAAATATTGGC#GCCTATGAAATGTAAAATGTGAACTCCCTGTGCTGCTT#.((((((((((..........#.)))))))))).	4029	4067	1	3UTR
hsa-miR-195-5p	G3BP1	TAGCAGCACAGAAATATTGGC#TCACATCTGTGCTGCG#..((((((((((.........#.)))))))))).	4613	4629	1	3UTR
hsa-miR-195-5p	G3BP1	TAGCAGCACAGAAATATTGGC#TCACATCTGTGCTGCG#..((((((((((.........#.)))))))))).	4644	4660	1	3UTR
hsa-miR-195-5p	GABARAPL1	TAGCAGCACAGAAATATTGGC#GTCAGTTCTGTCAGCTGCA#..((((((((((...((((((#)))))))))))..))))).	1799	1818	1	3UTR
hsa-miR-195-5p	GABRA1	TAGCAGCACAGAAATATTGGC#TTCTGTGTTGCTGT#(((((((((((((........#))))))))))))).	3661	3675	1	3UTR
hsa-miR-195-5p	GABRA1	TAGCAGCACAGAAATATTGGC#TTCTGTGTTGCTGT#(((((((((((((........#))))))))))))).	3676	3690	1	3UTR
hsa-miR-195-5p	GABRA1	TAGCAGCACAGAAATATTGGC#TTCTGTGTTGCTGT#(((((((((((((........#))))))))))))).	3430	3444	1	3UTR
hsa-miR-195-5p	GABRA1	TAGCAGCACAGAAATATTGGC#TTCTGTGTTGCTGT#(((((((((((((........#))))))))))))).	3444	3458	1	3UTR
hsa-miR-195-5p	GABRA1	TAGCAGCACAGAAATATTGGC#TTCTGTGTTGCTGT#(((((((((((((........#))))))))))))).	3826	3840	1	3UTR
hsa-miR-195-5p	GABRB3	TAGCAGCACAGAAATATTGGC#GCCTTTATTTCTGTATCTGA#...(((.(((((((((..(((#)))..)))))))))..))).	2650	2670	0.961538	3UTR
hsa-miR-195-5p	GABRQ	TAGCAGCACAGAAATATTGGC#TCTGTGCTGTC#..((((((((((.........#)))))))))).	4259	4270	1	3UTR
hsa-miR-195-5p	GAGE1	TAGCAGCACAGAAATATTGGC#TCTGTGCTGTG#..((((((((((.........#)))))))))).	2194	2205	1	3UTR
hsa-miR-195-5p	GALNT2	TAGCAGCACAGAAATATTGGC#GCCGAAGTTAGTTGTCTTCTCTGTGCTGGTC#.(.((((((((((((.(((((#))))).)))..........))))))))).).	4193	4224	1	3UTR
hsa-miR-195-5p	GALNT4	TAGCAGCACAGAAATATTGGC#CCAGAGTGCTGCTGT#(((((((((............#.))))))))).	2153	2168	1	3UTR
hsa-miR-195-5p	GAS7	TAGCAGCACAGAAATATTGGC#GCTTTCAGTGCTGCTGT#(((((((((.((((.......#.)))).))))))))).	2574	2591	1	3UTR
hsa-miR-195-5p	GAS7	TAGCAGCACAGAAATATTGGC#GCTTTCAGTGCTGCTGT#(((((((((.((((.......#.)))).))))))))).	2780	2797	1	3UTR
hsa-miR-195-5p	GAS7	TAGCAGCACAGAAATATTGGC#GCTTTCAGTGCTGCTGT#(((((((((.((((.......#.)))).))))))))).	2508	2525	1	3UTR
hsa-miR-195-5p	GAS7	TAGCAGCACAGAAATATTGGC#GCTTTCAGTGCTGCTGT#(((((((((.((((.......#.)))).))))))))).	2709	2726	1	3UTR
hsa-miR-195-5p	GAS7	TAGCAGCACAGAAATATTGGC#GCTTTCAGTGCTGCTGT#(((((((((.((((.......#.)))).))))))))).	2692	2709	1	3UTR
hsa-miR-195-5p	GDAP1L1	TAGCAGCACAGAAATATTGGC#GCCAGGCCTGGGGCTTGGTGTCTGACTGTCGGTGTCTCTGTGCTGTG#..((((((((((.((((((((#.)))))))).)))))))))).	1189	1236	1	3UTR
hsa-miR-195-5p	GDAP1L1	TAGCAGCACAGAAATATTGGC#GCCAGGCCTGGGGCTTGGTGTCTGACTGTCGGTGTCTCTGTGCTGTG#..((((((((((.((((((((#.)))))))).)))))))))).	1029	1076	1	3UTR
hsa-miR-195-5p	GDF7	TAGCAGCACAGAAATATTGGC#TCTGTGCTGTTC#.(((((((((((.........#))))))))))).	6441	6453	1	3UTR
hsa-miR-195-5p	GDPD1	TAGCAGCACAGAAATATTGGC#TCTGATGCTGCTGC#((((((((((((.........#)))).)))))))).	1022	1036	1	3UTR
hsa-miR-195-5p	GET4	TAGCAGCACAGAAATATTGGC#CTGTGCTGCTGG#(((((((((((..........#))))))))))).	1250	1262	1	3UTR
hsa-miR-195-5p	GFAP	TAGCAGCACAGAAATATTGGC#GCCACCTGCTGCTGCTGCTGCTGC#(((((((((((......((((#)))).......))).)))))))).	3059	3083	1	3UTR
hsa-miR-195-5p	GFAP	TAGCAGCACAGAAATATTGGC#GCCACCTGCTGCTGCTGCTGCTGC#(((((((((((......((((#)))).......))).)))))))).	2939	2963	1	3UTR
hsa-miR-195-5p	GFPT1	TAGCAGCACAGAAATATTGGC#TTTCTGTGCTCTAC#(((.((((((((((.......#))))))))))))).	3381	3395	1	3UTR
hsa-miR-195-5p	GIMAP1	TAGCAGCACAGAAATATTGGC#GTGCTGCTGC#(((((((((............#))))))))).	2695	2705	1	3UTR
hsa-miR-195-5p	GIMAP5	TAGCAGCACAGAAATATTGGC#TTTGTGCTGCC#..((((((((((.........#)))))))))).	1590	1601	1	3UTR
hsa-miR-195-5p	GJB1	TAGCAGCACAGAAATATTGGC#CCAATTATGAAACTAATCTTAACCCTGTGCTGTC#..(((((((((..........#.))))))))).	1232	1266	1	3UTR
hsa-miR-195-5p	GJB1	TAGCAGCACAGAAATATTGGC#CCAATTATGAAACTAATCTTAACCCTGTGCTGTC#..(((((((((..........#.))))))))).	1292	1326	1	3UTR
hsa-miR-195-5p	GLIPR2	TAGCAGCACAGAAATATTGGC#TCTGTGTTGCA#..((((((((((.........#)))))))))).	1621	1632	1	3UTR
hsa-miR-195-5p	GLIPR2	TAGCAGCACAGAAATATTGGC#TCTGTGTTGCA#..((((((((((.........#)))))))))).	1598	1609	1	3UTR
hsa-miR-195-5p	GLIPR2	TAGCAGCACAGAAATATTGGC#TCTGTGTTGCA#..((((((((((.........#)))))))))).	1803	1814	1	3UTR
hsa-miR-195-5p	GLRX	TAGCAGCACAGAAATATTGGC#GTGCTGCTGT#(((((((((............#))))))))).	1338	1348	1	3UTR
hsa-miR-195-5p	GLRX	TAGCAGCACAGAAATATTGGC#GTGCTGCTGT#(((((((((............#))))))))).	931	941	1	3UTR
hsa-miR-195-5p	GLRX	TAGCAGCACAGAAATATTGGC#GTGCTGCTGT#(((((((((............#))))))))).	1488	1498	1	3UTR
hsa-miR-195-5p	GLRX	TAGCAGCACAGAAATATTGGC#GTGCTGCTGT#(((((((((............#))))))))).	920	930	1	3UTR
hsa-miR-195-5p	GLS	TAGCAGCACAGAAATATTGGC#GCCAATGTTCCTTAGCTGCA#..(((((..((.(((((((((#))))))))).))..))))).	3887	3907	1	3UTR
hsa-miR-195-5p	GLS2	TAGCAGCACAGAAATATTGGC#GCCAGGACATGCTGCTGCTAC#((((((((((......(((((#)))))....)).)))))))).	2169	2190	0.961538	3UTR
hsa-miR-195-5p	GLS2	TAGCAGCACAGAAATATTGGC#GCCAGGACATGCTGCTGCTAC#((((((((((......(((((#)))))....)).)))))))).	1947	1968	1	3UTR
hsa-miR-195-5p	GLS2	TAGCAGCACAGAAATATTGGC#GCCAGGACATGCTGCTGCTAC#((((((((((......(((((#)))))....)).)))))))).	2299	2320	1	3UTR
hsa-miR-195-5p	GLUL	TAGCAGCACAGAAATATTGGC#TCTGTGCTGCTGT#((((((((((((.........#)))))))))))).	5062	5075	1	3UTR
hsa-miR-195-5p	GLUL	TAGCAGCACAGAAATATTGGC#TCTGTGCTGCTGT#((((((((((((.........#)))))))))))).	4706	4719	1	3UTR
hsa-miR-195-5p	GLUL	TAGCAGCACAGAAATATTGGC#TCTGTGCTGCTGT#((((((((((((.........#)))))))))))).	4761	4774	1	3UTR
hsa-miR-195-5p	GNAI3	TAGCAGCACAGAAATATTGGC#CCAGTGACTTTGCTGCTAC#((((((((.((...((((((.#)))))).)).)))))))).	2012	2031	1	3UTR
hsa-miR-195-5p	GNAL	TAGCAGCACAGAAATATTGGC#CAGTTACTCATTTCAGTGATTGAGAATTTCTGTGCTGTG#..(((((((((((((......#.))))))))))))).	4842	4881	1	3UTR
hsa-miR-195-5p	GNAL	TAGCAGCACAGAAATATTGGC#CAGTTACTCATTTCAGTGATTGAGAATTTCTGTGCTGTG#..(((((((((((((......#.))))))))))))).	4450	4489	1	3UTR
hsa-miR-195-5p	GNAL	TAGCAGCACAGAAATATTGGC#CAGTTACTCATTTCAGTGATTGAGAATTTCTGTGCTGTG#..(((((((((((((......#.))))))))))))).	3853	3892	1	3UTR
hsa-miR-195-5p	GNAL	TAGCAGCACAGAAATATTGGC#CAGTTACTCATTTCAGTGATTGAGAATTTCTGTGCTGTG#..(((((((((((((......#.))))))))))))).	4527	4566	1	3UTR
hsa-miR-195-5p	GNAT1	TAGCAGCACAGAAATATTGGC#CTGTGCTGCA#..(((((((((..........#))))))))).	2312	2322	1	3UTR
hsa-miR-195-5p	GNB1	TAGCAGCACAGAAATATTGGC#GCACAATTCCCATTGAGAGAAAGATCTCTGTGCTGTA#..((((((((((.........#.)))))))))).	1415	1452	1	3UTR
hsa-miR-195-5p	GNB1	TAGCAGCACAGAAATATTGGC#GCACAATTCCCATTGAGAGAAAGATCTCTGTGCTGTA#..((((((((((.........#.)))))))))).	1828	1865	1	3UTR
hsa-miR-195-5p	GNB1	TAGCAGCACAGAAATATTGGC#GCACAATTCCCATTGAGAGAAAGATCTCTGTGCTGTA#..((((((((((.........#.)))))))))).	1615	1652	1	3UTR
hsa-miR-195-5p	GNB1	TAGCAGCACAGAAATATTGGC#GCACAATTCCCATTGAGAGAAAGATCTCTGTGCTGTA#..((((((((((.........#.)))))))))).	1699	1736	1	3UTR
hsa-miR-195-5p	GNB1	TAGCAGCACAGAAATATTGGC#GCACAATTCCCATTGAGAGAAAGATCTCTGTGCTGTA#..((((((((((.........#.)))))))))).	1751	1788	1	3UTR
hsa-miR-195-5p	GNB1	TAGCAGCACAGAAATATTGGC#GCACAATTCCCATTGAGAGAAAGATCTCTGTGCTGTA#..((((((((((.........#.)))))))))).	1895	1932	1	3UTR
hsa-miR-195-5p	GNB1	TAGCAGCACAGAAATATTGGC#GCACAATTCCCATTGAGAGAAAGATCTCTGTGCTGTA#..((((((((((.........#.)))))))))).	1742	1779	1	3UTR
hsa-miR-195-5p	GNB1	TAGCAGCACAGAAATATTGGC#CCAAGAGCACAATTCCCATTGAGAGAAAGATCTCTGTGCTGTA#..((((((((((.........#.)))))))))).	1381	1424	1	3UTR
hsa-miR-195-5p	GNB1	TAGCAGCACAGAAATATTGGC#GCACAATTCCCATTGAGAGAAAGATCTCTGTGCTGTA#..((((((((((.........#.)))))))))).	1514	1551	1	3UTR
hsa-miR-195-5p	GNB1	TAGCAGCACAGAAATATTGGC#GCACAATTCCCATTGAGAGAAAGATCTCTGTGCTGTA#..((((((((((.........#.)))))))))).	1465	1502	1	3UTR
hsa-miR-195-5p	GNB1	TAGCAGCACAGAAATATTGGC#GCACAATTCCCATTGAGAGAAAGATCTCTGTGCTGTA#..((((((((((.........#.)))))))))).	1407	1444	1	3UTR
hsa-miR-195-5p	GNB1	TAGCAGCACAGAAATATTGGC#GCACAATTCCCATTGAGAGAAAGATCTCTGTGCTGTA#..((((((((((.........#.)))))))))).	1504	1541	1	3UTR
hsa-miR-195-5p	GNB1	TAGCAGCACAGAAATATTGGC#GCACAATTCCCATTGAGAGAAAGATCTCTGTGCTGTA#..((((((((((.........#.)))))))))).	1553	1590	1	3UTR
hsa-miR-195-5p	GNB5	TAGCAGCACAGAAATATTGGC#CAATGTTCTTGCTGCTAA#((((((((.((.(((((((..#))))))))))))))))).	8852	8870	1	3UTR
hsa-miR-195-5p	GNB5	TAGCAGCACAGAAATATTGGC#CAATGTTCTTGCTGCTAA#((((((((.((.(((((((..#))))))))))))))))).	8683	8701	1	3UTR
hsa-miR-195-5p	GNPNAT1	TAGCAGCACAGAAATATTGGC#TCTGTGTTGCTC#.(((((((((((.........#))))))))))).	1123	1135	1	3UTR
hsa-miR-195-5p	GOLGA1	TAGCAGCACAGAAATATTGGC#TTCTGTGCTGCG#..(((((((((((........#))))))))))).	3558	3570	1	3UTR
hsa-miR-195-5p	GOLGA1	TAGCAGCACAGAAATATTGGC#CCAGATTTCCACAGTGCTGCTAA#(((((((((.(((((.((((.#)))))))))....))))))))).	2849	2872	1	3UTR
hsa-miR-195-5p	GOLGA8B	TAGCAGCACAGAAATATTGGC#CTGTGCTGCA#..(((((((((..........#))))))))).	4458	4468	1	3UTR
hsa-miR-195-5p	GOLGA8G	TAGCAGCACAGAAATATTGGC#GCCAAGAATTAGTGCTGTA#..(((((((.......(((((#)))))......))))))).	2992	3011	1	3UTR
hsa-miR-195-5p	GOLGA8G	TAGCAGCACAGAAATATTGGC#GCCAAGAATTAGTGCTGTA#..(((((((.......(((((#)))))......))))))).	2980	2999	1	3UTR
hsa-miR-195-5p	GON7	TAGCAGCACAGAAATATTGGC#CCTTAAGAGAGCCAGATGGGGTATGTTTTTGTGCTGTG#..(((((((((((((((((((#.))))........))))))))))))))).	936	974	1	3UTR
hsa-miR-195-5p	GOSR1	TAGCAGCACAGAAATATTGGC#TCTGTGCTGTG#..((((((((((.........#)))))))))).	924	935	1	3UTR
hsa-miR-195-5p	GOSR1	TAGCAGCACAGAAATATTGGC#TCTGTGCTGTG#..((((((((((.........#)))))))))).	954	965	1	3UTR
hsa-miR-195-5p	GOSR1	TAGCAGCACAGAAATATTGGC#TCTGTGCTGTG#..((((((((((.........#)))))))))).	970	981	1	3UTR
hsa-miR-195-5p	GOSR1	TAGCAGCACAGAAATATTGGC#TCTGTGCTGTG#..((((((((((.........#)))))))))).	948	959	1	3UTR
hsa-miR-195-5p	GPBP1	TAGCAGCACAGAAATATTGGC#TCATTTGCACATTAATTTTGGAATTGTTTCTGTTTTGCTGCTGA#((((((((((((((((.....#.)))))))))...))))))).	3627	3671	1	3UTR
hsa-miR-195-5p	GPBP1	TAGCAGCACAGAAATATTGGC#TCATTTGCACATTAATTTTGGAATTGTTTCTGTTTTGCTGCTGA#((((((((((((((((.....#.)))))))))...))))))).	3450	3494	1	3UTR
hsa-miR-195-5p	GPBP1	TAGCAGCACAGAAATATTGGC#TCATTTGCACATTAATTTTGGAATTGTTTCTGTTTTGCTGCTGA#((((((((((((((((.....#.)))))))))...))))))).	2542	2586	1	3UTR
hsa-miR-195-5p	GPC6	TAGCAGCACAGAAATATTGGC#TTTTGTGCTGCTC#.((((((((((((........#)))))))))))).	3579	3592	1	3UTR
hsa-miR-195-5p	GPD2	TAGCAGCACAGAAATATTGGC#CCATCTGTGCTGG#...(((((((((.....(((.#)))))))))))).	4940	4953	1	3UTR
hsa-miR-195-5p	GPR174	TAGCAGCACAGAAATATTGGC#CTGACTTTGTGCTGCTAG#((((((((((((.........#.)))))))))))).	3897	3915	1	3UTR
hsa-miR-195-5p	GPR27	TAGCAGCACAGAAATATTGGC#GCTAGGTTAAGCTGTGCTGTTC#.((((((((((.....(((((#)))))......)))))))))).	2402	2424	0.961538	3UTR
hsa-miR-195-5p	GPR63	TAGCAGCACAGAAATATTGGC#GCCTGCAGTTACATTGAATTGTAGGTGTTTCGTGTGCTGCTAA#((((((((((((((((((.((#.)).)))))))).)))))))))).	1927	1970	1	3UTR
hsa-miR-195-5p	GPRASP1	TAGCAGCACAGAAATATTGGC#TTCTGTGTTGCA#..(((((((((((........#))))))))))).	4953	4965	1	3UTR
hsa-miR-195-5p	GPRASP1	TAGCAGCACAGAAATATTGGC#TTCTGTGTTGCA#..(((((((((((........#))))))))))).	5000	5012	1	3UTR
hsa-miR-195-5p	GPRASP1	TAGCAGCACAGAAATATTGGC#TTCTGTGTTGCA#..(((((((((((........#))))))))))).	4862	4874	1	3UTR
hsa-miR-195-5p	GPRASP1	TAGCAGCACAGAAATATTGGC#TTCTGTGTTGCA#..(((((((((((........#))))))))))).	4794	4806	1	3UTR
hsa-miR-195-5p	GPRC5B	TAGCAGCACAGAAATATTGGC#GCCAGTACGTCTGAGCTGA#...((((.((((..(((((((#)))))))..)))).)))).	2910	2929	1	3UTR
hsa-miR-195-5p	GPX8	TAGCAGCACAGAAATATTGGC#TGTGCTGCTAC#((((((((((...........#)))))))))).	2841	2852	1	3UTR
hsa-miR-195-5p	GPX8	TAGCAGCACAGAAATATTGGC#TGTGCTGCTAC#((((((((((...........#)))))))))).	2732	2743	1	3UTR
hsa-miR-195-5p	GPX8	TAGCAGCACAGAAATATTGGC#TGTGCTGCTAC#((((((((((...........#)))))))))).	2994	3005	1	3UTR
hsa-miR-195-5p	GRIA4	TAGCAGCACAGAAATATTGGC#TCTGTGCTGCA#..((((((((((.........#)))))))))).	5044	5055	1	3UTR
hsa-miR-195-5p	GRIA4	TAGCAGCACAGAAATATTGGC#TCTGTGCTGCA#..((((((((((.........#)))))))))).	4931	4942	1	3UTR
hsa-miR-195-5p	GRIN2B	TAGCAGCACAGAAATATTGGC#GTACAGTGAGTTTCTGGAGCTGCTT#.((((((.(((((((......#.)))))))..)))))).	11105	11130	1	3UTR
hsa-miR-195-5p	GSE1	TAGCAGCACAGAAATATTGGC#CTGTGCTGCA#..(((((((((..........#))))))))).	5264	5274	1	3UTR
hsa-miR-195-5p	GSPT2	TAGCAGCACAGAAATATTGGC#GTCAGTGTTTGTGTGTGTGTTAA#((((((((((.((((((((((#)))))))))).))))).))))).	2427	2450	1	3UTR
hsa-miR-195-5p	GSTT2B	TAGCAGCACAGAAATATTGGC#GTGCTGCTAC#(((((((((............#))))))))).	915	925	1	3UTR
hsa-miR-195-5p	GSTT2B	TAGCAGCACAGAAATATTGGC#GTGCTGCTAC#(((((((((............#))))))))).	946	956	1	3UTR
hsa-miR-195-5p	H2AZ2	TAGCAGCACAGAAATATTGGC#TGGATAAACTGTGTTGCTGC#(((((((((((..........#.))))))))))).	766	786	1	3UTR
hsa-miR-195-5p	H2BW2	TAGCAGCACAGAAATATTGGC#GCCAATGTTTCTGTGA#......(((((((((((((((#))))))))))))))).	815	831	1	3UTR
hsa-miR-195-5p	H3-3A	TAGCAGCACAGAAATATTGGC#TTCTGTGCTGTTC#.((((((((((((........#)))))))))))).	1006	1019	1	3UTR
hsa-miR-195-5p	HAUS3	TAGCAGCACAGAAATATTGGC#TTGTGCTGCTAT#(((((((((((..........#))))))))))).	5227	5239	1	3UTR
hsa-miR-195-5p	HAUS3	TAGCAGCACAGAAATATTGGC#TTGTGCTGCTAT#(((((((((((..........#))))))))))).	5498	5510	1	3UTR
hsa-miR-195-5p	HBM	TAGCAGCACAGAAATATTGGC#CTGTGCTGCG#..(((((((((..........#))))))))).	449	459	1	3UTR
hsa-miR-195-5p	HECTD4	TAGCAGCACAGAAATATTGGC#CTGATATTTAAGTGCTGCC#..(((((((..(((((((((.#)))))))))..))))))).	15701	15720	1	3UTR
hsa-miR-195-5p	HECTD4	TAGCAGCACAGAAATATTGGC#CTGATATTTAAGTGCTGCC#..(((((((..(((((((((.#)))))))))..))))))).	15731	15750	1	3UTR
hsa-miR-195-5p	HEMK1	TAGCAGCACAGAAATATTGGC#GCCTAACTGGTTCTTGCTGCTGC#((((((((.((((.....(((#))).......)))))))))))).	14392	14415	1	3UTR
hsa-miR-195-5p	HEPACAM	TAGCAGCACAGAAATATTGGC#AGTGGGGTTTGTTTTTGTGTTGTTT#.(((((((((((((((.....#.))))))))))))))).	3079	3104	1	3UTR
hsa-miR-195-5p	HEYL	TAGCAGCACAGAAATATTGGC#TCTGTGCTGCC#..((((((((((.........#)))))))))).	1954	1965	1	3UTR
hsa-miR-195-5p	HHIP	TAGCAGCACAGAAATATTGGC#CCATGATTATGTGCTGTA#..((((((((..(((..(((.#)))..))).)))))))).	9402	9420	1	3UTR
hsa-miR-195-5p	HIC2	TAGCAGCACAGAAATATTGGC#CTGTGTTGCTGT#(((((((((((..........#))))))))))).	2685	2697	1	3UTR
hsa-miR-195-5p	HKDC1	TAGCAGCACAGAAATATTGGC#GCCTGTGGTTTGTGTTGCA#..((((((((((..(((.(((#))).))).)))))))))).	3555	3574	1	3UTR
hsa-miR-195-5p	HMGCS2	TAGCAGCACAGAAATATTGGC#TTCTGTGCTGTTC#.((((((((((((........#)))))))))))).	1973	1986	1	3UTR
hsa-miR-195-5p	HNF4A	TAGCAGCACAGAAATATTGGC#GCCAAATTTTTCTGTGATCTGCC#..((((((((((((..(((((#)))))...))))))))..)))).	4393	4416	1	3UTR
hsa-miR-195-5p	HNF4A	TAGCAGCACAGAAATATTGGC#GCCAATTACTTTTGCCAAATTTTTCTGTGATCTGCC#..((((((((((((..(((((#.)))))...))))))))..)))).	4444	4480	1	3UTR
hsa-miR-195-5p	HNF4A	TAGCAGCACAGAAATATTGGC#GCCAATTACTTTTGCCAAATTTTTCTGTGATCTGCC#..((((((((((((..(((((#.)))))...))))))))..)))).	4474	4510	1	3UTR
hsa-miR-195-5p	HNF4A	TAGCAGCACAGAAATATTGGC#GCCAAATTTTTCTGTGATCTGCC#..((((((((((((..(((((#)))))...))))))))..)))).	4363	4386	1	3UTR
hsa-miR-195-5p	HNRNPA0	TAGCAGCACAGAAATATTGGC#GCCATTGTGCTGG#...((((((((......((((#)))))))))))).	6989	7002	1	3UTR
hsa-miR-195-5p	HNRNPA2B1	TAGCAGCACAGAAATATTGGC#CTGTGCTGTTT#.((((((((((..........#)))))))))).	1376	1387	1	3UTR
hsa-miR-195-5p	HNRNPA2B1	TAGCAGCACAGAAATATTGGC#CTGTGCTGTTT#.((((((((((..........#)))))))))).	1908	1919	1	3UTR
hsa-miR-195-5p	HNRNPA2B1	TAGCAGCACAGAAATATTGGC#CTGTGCTGTTT#.((((((((((..........#)))))))))).	2064	2075	1	3UTR
hsa-miR-195-5p	HNRNPA2B1	TAGCAGCACAGAAATATTGGC#CTGTGCTGTTT#.((((((((((..........#)))))))))).	2028	2039	1	3UTR
hsa-miR-195-5p	HNRNPA2B1	TAGCAGCACAGAAATATTGGC#CTGTGCTGTTT#.((((((((((..........#)))))))))).	1340	1351	1	3UTR
hsa-miR-195-5p	HNRNPL	TAGCAGCACAGAAATATTGGC#TTTGTGCTGCC#..((((((((((.........#)))))))))).	1827	1838	1	3UTR
hsa-miR-195-5p	HOXC13	TAGCAGCACAGAAATATTGGC#CCAGTAAAGATTTTCTGTGCGTA#..((.(((((((((((((((.#)))))).....))))))))))).	1570	1593	1	3UTR
hsa-miR-195-5p	HOXC5	TAGCAGCACAGAAATATTGGC#CCATAGTCCCTGCCACGAATTTCTGTGCCCTCCTGACCCATTGCTGT#(((((((((((((((..((((#.))))...)))))))))).............))))).	1486	1533	1	3UTR
hsa-miR-195-5p	HPSE2	TAGCAGCACAGAAATATTGGC#GCCTCTTTCTTGCTGCTGC#((((((((.(((((....(((#)))..))))))))))))).	1653	1672	1	3UTR
hsa-miR-195-5p	HPSE2	TAGCAGCACAGAAATATTGGC#GCCTCTTTCTTGCTGCTGC#((((((((.(((((....(((#)))..))))))))))))).	2298	2317	1	3UTR
hsa-miR-195-5p	HPSE2	TAGCAGCACAGAAATATTGGC#GCCTCTTTCTTGCTGCTGC#((((((((.(((((....(((#)))..))))))))))))).	2147	2166	1	3UTR
hsa-miR-195-5p	HPSE2	TAGCAGCACAGAAATATTGGC#GCCTCTTTCTTGCTGCTGC#((((((((.(((((....(((#)))..))))))))))))).	1985	2004	1	3UTR
hsa-miR-195-5p	HPSE2	TAGCAGCACAGAAATATTGGC#GCCTCTTTCTTGCTGCTGC#((((((((.(((((....(((#)))..))))))))))))).	2391	2410	1	3UTR
hsa-miR-195-5p	HS3ST3B1	TAGCAGCACAGAAATATTGGC#GTGCTGCTAG#(((((((((............#))))))))).	2877	2887	1	3UTR
hsa-miR-195-5p	HSD11B2	TAGCAGCACAGAAATATTGGC#CCAGTGCCTCAGTGCTGCA#..(((((((.((..((((((.#))))))..)).))))))).	1735	1754	1	3UTR
hsa-miR-195-5p	HSF2BP	TAGCAGCACAGAAATATTGGC#TCTGTGCTGGCTGG#((((((((((((.........#))))))))).))).	1585	1599	1	3UTR
hsa-miR-195-5p	HSF2BP	TAGCAGCACAGAAATATTGGC#TCTGTGCTGGCTGG#((((((((((((.........#))))))))).))).	1490	1504	1	3UTR
hsa-miR-195-5p	HTR4	TAGCAGCACAGAAATATTGGC#GCCAGAGGACCCAAATTGCCGCCCTGGCTGTGCTGCA#..(((((((((......((((#.))))......))))))))).	2751	2788	1	3UTR
hsa-miR-195-5p	HTRA2	TAGCAGCACAGAAATATTGGC#GCCATCTTTTGTGGGCAGTTAGTCAGGTGCTGCTC#.((((((((.((...((((.(#.).))))...))..)))))))).	2018	2053	1	3UTR
hsa-miR-195-5p	HTRA2	TAGCAGCACAGAAATATTGGC#GCCATCTTTTGTGGGCAGTTAGTCAGGTGCTGCTC#.((((((((.((...((((.(#.).))))...))..)))))))).	2243	2278	1	3UTR
hsa-miR-195-5p	HTRA2	TAGCAGCACAGAAATATTGGC#GCCATCTTTTGTGGGCAGTTAGTCAGGTGCTGCTC#.((((((((.((...((((.(#.).))))...))..)))))))).	2213	2248	1	3UTR
hsa-miR-195-5p	IFI44L	TAGCAGCACAGAAATATTGGC#TCTGGAGCTGCTGA#(((((((.((((.........#))))..))))))).	2746	2760	1	3UTR
hsa-miR-195-5p	IFNLR1	TAGCAGCACAGAAATATTGGC#CCACCGAATCTGATGCTGCTGC#((((((((((((.....(((.#))).....)))).)))))))).	1533	1555	1	3UTR
hsa-miR-195-5p	IGF1	TAGCAGCACAGAAATATTGGC#GCCAATGTGGTGCTAT#(((((.((((......(((((#))))))))).))))).	4349	4365	1	3UTR
hsa-miR-195-5p	IGF1R	TAGCAGCACAGAAATATTGGC#GCCCCTGCTGTGCTGCTC#.((((((((((.......(((#)))....)))))))))).	5859	5877	1	3UTR
hsa-miR-195-5p	IGF1R	TAGCAGCACAGAAATATTGGC#GCCCCTGCTGTGCTGCTC#.((((((((((.......(((#)))....)))))))))).	5862	5880	1	3UTR
hsa-miR-195-5p	IKZF4	TAGCAGCACAGAAATATTGGC#TTCTGTGTCTGCTGT#(((((((((((((........#))))))).)))))).	4447	4462	1	3UTR
hsa-miR-195-5p	IKZF4	TAGCAGCACAGAAATATTGGC#TTCTGTGTCTGCTGT#(((((((((((((........#))))))).)))))).	4290	4305	1	3UTR
hsa-miR-195-5p	IKZF4	TAGCAGCACAGAAATATTGGC#TTCTGTGTCTGCTGT#(((((((((((((........#))))))).)))))).	3943	3958	1	3UTR
hsa-miR-195-5p	IKZF4	TAGCAGCACAGAAATATTGGC#TTCTGTGTCTGCTGT#(((((((((((((........#))))))).)))))).	4376	4391	1	3UTR
hsa-miR-195-5p	IL10RB	TAGCAGCACAGAAATATTGGC#GCTGGTGCTCCATTAAAGTTTTACTCTGTGTTGCA#..((((((((((.........#.)))))))))).	1901	1936	1	3UTR
hsa-miR-195-5p	IL13	TAGCAGCACAGAAATATTGGC#GCTTAGACCTCAGCCTGTGCTGCC#..(((((((((..........#.))))))))).	584	608	1	3UTR
hsa-miR-195-5p	IL13	TAGCAGCACAGAAATATTGGC#CTGTGGCTGCTAG#(((((((((((..........#))))).)))))).	914	927	1	3UTR
hsa-miR-195-5p	IL16	TAGCAGCACAGAAATATTGGC#GCTTAGAGCAGTTTCTGTCCTGCTGG#((((((.((((((((......#.)))))))).)))))).	5896	5922	1	3UTR
hsa-miR-195-5p	IL16	TAGCAGCACAGAAATATTGGC#GCTTAGAGCAGTTTCTGTCCTGCTGG#((((((.((((((((......#.)))))))).)))))).	5988	6014	1	3UTR
hsa-miR-195-5p	IL16	TAGCAGCACAGAAATATTGGC#GCTTAGAGCAGTTTCTGTCCTGCTGG#((((((.((((((((......#.)))))))).)))))).	5970	5996	1	3UTR
hsa-miR-195-5p	IL16	TAGCAGCACAGAAATATTGGC#GCTTAGAGCAGTTTCTGTCCTGCTGG#((((((.((((((((......#.)))))))).)))))).	3669	3695	1	3UTR
hsa-miR-195-5p	IL17RE	TAGCAGCACAGAAATATTGGC#GCAGGGCACTGTGCTGCTGC#(((((((((((..........#.))))))))))).	1810	1830	1	3UTR
hsa-miR-195-5p	IL1R2	TAGCAGCACAGAAATATTGGC#GCCGCCCTACATGCCTGTCTGTGTTGTG#..((((((((((......(((#.)))..)))))))))).	994	1022	1	3UTR
hsa-miR-195-5p	IL2RA	TAGCAGCACAGAAATATTGGC#CCAGGTGCTGTTGCTGCTGC#(((((((((((.....((((.#))))...)))).))))))).	2229	2249	1	3UTR
hsa-miR-195-5p	IL6ST	TAGCAGCACAGAAATATTGGC#GCTGAATGATTTTGTGCTGTTT#.((((((((((((.(((((((#))).)))).)))))))))))).	3157	3179	1	3UTR
hsa-miR-195-5p	IL6ST	TAGCAGCACAGAAATATTGGC#GCTGAATGATTTTGTGCTGTTT#.((((((((((((.(((((((#))).)))).)))))))))))).	3049	3071	1	3UTR
hsa-miR-195-5p	IL6ST	TAGCAGCACAGAAATATTGGC#GCTGAATGATTTTGTGCTGTTT#.((((((((((((.(((((((#))).)))).)))))))))))).	3176	3198	1	3UTR
hsa-miR-195-5p	IL6ST	TAGCAGCACAGAAATATTGGC#GCTGAATGATTTTGTGCTGTTT#.((((((((((((.(((((((#))).)))).)))))))))))).	3076	3098	1	3UTR
hsa-miR-195-5p	ILF3	TAGCAGCACAGAAATATTGGC#GTGCTGCTGG#(((((((((............#))))))))).	2778	2788	1	3UTR
hsa-miR-195-5p	ILRUN	TAGCAGCACAGAAATATTGGC#CAGTGCCTCTGTGCTGGTT#.(.(((((((((..(((((..#)))))..))))))))).).	1976	1995	1	3UTR
hsa-miR-195-5p	IMPG1	TAGCAGCACAGAAATATTGGC#CCAATTCAGTCCATTTTTTATGTGCTGCTT#.(((((((((.(((...(((.#.)))...))).))))))))).	3416	3446	1	3UTR
hsa-miR-195-5p	ING5	TAGCAGCACAGAAATATTGGC#CCTTGTTTTCAGTGCTGCG#..(((((((.((((....((.#))....)))).))))))).	4206	4225	1	3UTR
hsa-miR-195-5p	INPP5K	TAGCAGCACAGAAATATTGGC#TCTGTGTTGCA#..((((((((((.........#)))))))))).	2581	2592	1	3UTR
hsa-miR-195-5p	INPP5K	TAGCAGCACAGAAATATTGGC#TCTGTGTTGCA#..((((((((((.........#)))))))))).	2971	2982	1	3UTR
hsa-miR-195-5p	INPP5K	TAGCAGCACAGAAATATTGGC#TCTGTGTTGCA#..((((((((((.........#)))))))))).	2812	2823	1	3UTR
hsa-miR-195-5p	INPPL1	TAGCAGCACAGAAATATTGGC#TCTGTGCTGCC#..((((((((((.........#)))))))))).	4204	4215	1	3UTR
hsa-miR-195-5p	INPPL1	TAGCAGCACAGAAATATTGGC#TCTGTGCTGCC#..((((((((((.........#)))))))))).	4594	4605	1	3UTR
hsa-miR-195-5p	INSIG1	TAGCAGCACAGAAATATTGGC#CCATTCATTTCAGTGCTGCC#..(((((((.((((((.(((.#))).).))))).))))))).	1763	1783	1	3UTR
hsa-miR-195-5p	INTS4	TAGCAGCACAGAAATATTGGC#GTAAGAATGTCTGTGCTGTA#..((((((((((.........#.)))))))))).	4489	4509	1	3UTR
hsa-miR-195-5p	INTS6	TAGCAGCACAGAAATATTGGC#GCGGGAAAGGTGGTCCTGTGCTGTTAC#(((((((((((..........#.))))))))))).	2529	2556	1	3UTR
hsa-miR-195-5p	INTU	TAGCAGCACAGAAATATTGGC#GCCCAGTTCTGTGCCCTTGCTAG#(((((((((((((.....(((#)))...))))))))...))))).	8454	8477	1	3UTR
hsa-miR-195-5p	INTU	TAGCAGCACAGAAATATTGGC#GCTTTTTGATGTGCTGCTGG#((((((((((..((....(((#)))..))..)))))))))).	5823	5843	1	3UTR
hsa-miR-195-5p	IP6K1	TAGCAGCACAGAAATATTGGC#GTTTCGGCAGCTGTGCTGCTGC#(((((((((((..........#.))))))))))).	2478	2500	1	3UTR
hsa-miR-195-5p	IP6K1	TAGCAGCACAGAAATATTGGC#GTTTCGGCAGCTGTGCTGCTGC#(((((((((((..........#.))))))))))).	2127	2149	1	3UTR
hsa-miR-195-5p	IPO11	TAGCAGCACAGAAATATTGGC#CTGTGCTGTG#..(((((((((..........#))))))))).	3899	3909	1	3UTR
hsa-miR-195-5p	IPO11	TAGCAGCACAGAAATATTGGC#CTGTGCTGTG#..(((((((((..........#))))))))).	3976	3986	1	3UTR
hsa-miR-195-5p	IQCK	TAGCAGCACAGAAATATTGGC#CTGGCTGCTAC#(((((((.(((..........#)))))))))).	1589	1600	1	3UTR
hsa-miR-195-5p	IQSEC1	TAGCAGCACAGAAATATTGGC#TTCTGTGCTGG#...((((((((((........#)))))))))).	5702	5713	1	3UTR
hsa-miR-195-5p	IQSEC1	TAGCAGCACAGAAATATTGGC#TTCTGTGCTGG#...((((((((((........#)))))))))).	6240	6251	1	3UTR
hsa-miR-195-5p	IRAK4	TAGCAGCACAGAAATATTGGC#TTCTGTGCTGG#...((((((((((........#)))))))))).	2466	2477	1	3UTR
hsa-miR-195-5p	IREB2	TAGCAGCACAGAAATATTGGC#GTGTTTCTGTGTA#.....((((((((((((....#)))))))))))).	3926	3939	1	3UTR
hsa-miR-195-5p	IRF2BP2	TAGCAGCACAGAAATATTGGC#CTGGTTTTTCTTTTGTGCTGTTAT#(((((((((((((........#.))))))))))))).	3842	3866	1	3UTR
hsa-miR-195-5p	IRF2BP2	TAGCAGCACAGAAATATTGGC#CTGGTTTTTCTTTTGTGCTGTTAT#(((((((((((((........#.))))))))))))).	3141	3165	1	3UTR
hsa-miR-195-5p	ITGA9	TAGCAGCACAGAAATATTGGC#GTCAGATGCACTGTGCTGCTT#.((((((((((.....(((((#))))).....)))))))))).	4900	4921	1	3UTR
hsa-miR-195-5p	ITGB5	TAGCAGCACAGAAATATTGGC#CTGGCTGCTAG#(((((((.(((..........#)))))))))).	2942	2953	1	3UTR
hsa-miR-195-5p	ITIH5	TAGCAGCACAGAAATATTGGC#CTGTGTTGCTAC#(((((((((((..........#))))))))))).	4128	4140	1	3UTR
hsa-miR-195-5p	ITIH5	TAGCAGCACAGAAATATTGGC#CTGTGCTGTA#..(((((((((..........#))))))))).	2276	2286	1	3UTR
hsa-miR-195-5p	ITPK1	TAGCAGCACAGAAATATTGGC#CCATGGGTCCTCCCCTTGTGAGAAAGGGTCTGTGCTGTG#..((((((((((.........#.)))))))))).	2044	2083	1	3UTR
hsa-miR-195-5p	JADE3	TAGCAGCACAGAAATATTGGC#GCACTAGGTTTCTGTGCTT#....(((((((((((...(((#)).)...))))))))))).	4458	4477	1	3UTR
hsa-miR-195-5p	JADE3	TAGCAGCACAGAAATATTGGC#GCACTAGGTTTCTGTGCTT#....(((((((((((...(((#)).)...))))))))))).	4199	4218	1	3UTR
hsa-miR-195-5p	JMJD7	TAGCAGCACAGAAATATTGGC#CTGGCTGCTGG#(((((((.(((..........#)))))))))).	1079	1090	1	3UTR
hsa-miR-195-5p	JPH3	TAGCAGCACAGAAATATTGGC#GCCTTTTTCTGTGTGAGATCTGTGCTGCA#..((((((((((.........#.)))))))))).	3414	3443	1	3UTR
hsa-miR-195-5p	KANK1	TAGCAGCACAGAAATATTGGC#CCAGTCTCTGTTGCTGTTGA#((((((((((((...(((((.#))))).))))).))))))).	4582	4602	1	3UTR
hsa-miR-195-5p	KANK1	TAGCAGCACAGAAATATTGGC#CCAGTCTCTGTTGCTGTTGA#((((((((((((...(((((.#))))).))))).))))))).	4422	4442	1	3UTR
hsa-miR-195-5p	KANK4	TAGCAGCACAGAAATATTGGC#GCAAATATCTGTTCTGAGGTTTTTTGGGACTTCTGGCTGCA#..(((((.(((((........#.)))))))))).	2440	2481	1	3UTR
hsa-miR-195-5p	KARS1	TAGCAGCACAGAAATATTGGC#GTCTGCAAGGGAATTCTTGTGTGCTGCTT#.(((((((((.((..(((...#.)))..)).))))))))).	1879	1908	1	3UTR
hsa-miR-195-5p	KARS1	TAGCAGCACAGAAATATTGGC#GTCTGCAAGGGAATTCTTGTGTGCTGCTT#.(((((((((.((..(((...#.)))..)).))))))))).	2059	2088	1	3UTR
hsa-miR-195-5p	KAT6A	TAGCAGCACAGAAATATTGGC#CCAGTTCCCAGTCATCTATGTAGAAAGTGCACTGTGCTGCC#..(((((((((..........#.))))))))).	8283	8324	1	3UTR
hsa-miR-195-5p	KATNAL1	TAGCAGCACAGAAATATTGGC#TTTTGTGCTGCTAC#(((((((((((((........#))))))))))))).	7527	7541	1	3UTR
hsa-miR-195-5p	KATNAL1	TAGCAGCACAGAAATATTGGC#TTTTGTGCTGCTAC#(((((((((((((........#))))))))))))).	7378	7392	1	3UTR
hsa-miR-195-5p	KCNB1	TAGCAGCACAGAAATATTGGC#TTTCTGTAGCTGCA#..((((((((((((.......#))))))).))))).	6944	6958	1	3UTR
hsa-miR-195-5p	KCNC2	TAGCAGCACAGAAATATTGGC#GCTGTCTGGTGCTGCTGT#((((((((((((.........#.)))).)))))))).	5009	5027	1	3UTR
hsa-miR-195-5p	KCNC2	TAGCAGCACAGAAATATTGGC#GCTGTCTGGTGCTGCTGT#((((((((((((.........#.)))).)))))))).	4272	4290	1	3UTR
hsa-miR-195-5p	KCNC2	TAGCAGCACAGAAATATTGGC#GCTGTCTGGTGCTGCTGT#((((((((((((.........#.)))).)))))))).	3043	3061	1	3UTR
hsa-miR-195-5p	KCNC2	TAGCAGCACAGAAATATTGGC#GCTGTCTGGTGCTGCTGT#((((((((((((.........#.)))).)))))))).	4437	4455	1	3UTR
hsa-miR-195-5p	KCNJ15	TAGCAGCACAGAAATATTGGC#GCCATGTTGGTGTGCTGCA#..((((((((..((((.((((#))))))))..)))))))).	5226	5245	1	3UTR
hsa-miR-195-5p	KCNJ15	TAGCAGCACAGAAATATTGGC#GCCATGTTGGTGTGCTGCA#..((((((((..((((.((((#))))))))..)))))))).	5081	5100	1	3UTR
hsa-miR-195-5p	KCNJ15	TAGCAGCACAGAAATATTGGC#GCCATGTTGGTGTGCTGCA#..((((((((..((((.((((#))))))))..)))))))).	5357	5376	1	3UTR
hsa-miR-195-5p	KCNJ15	TAGCAGCACAGAAATATTGGC#GCCATGTTGGTGTGCTGCA#..((((((((..((((.((((#))))))))..)))))))).	5360	5379	1	3UTR
hsa-miR-195-5p	KCNJ15	TAGCAGCACAGAAATATTGGC#GCCATGTTGGTGTGCTGCA#..((((((((..((((.((((#))))))))..)))))))).	5218	5237	1	3UTR
hsa-miR-195-5p	KCNK10	TAGCAGCACAGAAATATTGGC#CTGTGCTGCTAT#(((((((((((..........#))))))))))).	7414	7426	1	3UTR
hsa-miR-195-5p	KCNK10	TAGCAGCACAGAAATATTGGC#CTGTGCTGCTAT#(((((((((((..........#))))))))))).	7443	7455	1	3UTR
hsa-miR-195-5p	KCNK10	TAGCAGCACAGAAATATTGGC#CTGTGCTGCTAT#(((((((((((..........#))))))))))).	7094	7106	1	3UTR
hsa-miR-195-5p	KCNMA1	TAGCAGCACAGAAATATTGGC#GCTTATCCCTTGAGGACTTCTGTGCTGCTGC#(((((((((((((........#.))))))))))))).	11108	11139	1	3UTR
hsa-miR-195-5p	KCNMA1	TAGCAGCACAGAAATATTGGC#GCTTATCCCTTGAGGACTTCTGTGCTGCTGC#(((((((((((((........#.))))))))))))).	11282	11313	1	3UTR
hsa-miR-195-5p	KCNMA1	TAGCAGCACAGAAATATTGGC#GCTTATCCCTTGAGGACTTCTGTGCTGCTGC#(((((((((((((........#.))))))))))))).	11120	11151	1	3UTR
hsa-miR-195-5p	KCNMA1	TAGCAGCACAGAAATATTGGC#GCTTATCCCTTGAGGACTTCTGTGCTGCTGC#(((((((((((((........#.))))))))))))).	11311	11342	1	3UTR
hsa-miR-195-5p	KCNMA1	TAGCAGCACAGAAATATTGGC#GCTTATCCCTTGAGGACTTCTGTGCTGCTGC#(((((((((((((........#.))))))))))))).	11149	11180	1	3UTR
hsa-miR-195-5p	KCNMA1	TAGCAGCACAGAAATATTGGC#GCTTATCCCTTGAGGACTTCTGTGCTGCTGC#(((((((((((((........#.))))))))))))).	11149	11180	1	3UTR
hsa-miR-195-5p	KCNMA1	TAGCAGCACAGAAATATTGGC#GCTTATCCCTTGAGGACTTCTGTGCTGCTGC#(((((((((((((........#.))))))))))))).	11137	11168	1	3UTR
hsa-miR-195-5p	KCNMA1	TAGCAGCACAGAAATATTGGC#GCTTATCCCTTGAGGACTTCTGTGCTGCTGC#(((((((((((((........#.))))))))))))).	11218	11249	1	3UTR
hsa-miR-195-5p	KCNMA1	TAGCAGCACAGAAATATTGGC#GCTTATCCCTTGAGGACTTCTGTGCTGCTGC#(((((((((((((........#.))))))))))))).	11294	11325	1	3UTR
hsa-miR-195-5p	KCNMA1	TAGCAGCACAGAAATATTGGC#GCTTATCCCTTGAGGACTTCTGTGCTGCTGC#(((((((((((((........#.))))))))))))).	11285	11316	1	3UTR
hsa-miR-195-5p	KCNMA1	TAGCAGCACAGAAATATTGGC#GCTTATCCCTTGAGGACTTCTGTGCTGCTGC#(((((((((((((........#.))))))))))))).	11137	11168	1	3UTR
hsa-miR-195-5p	KCNMA1	TAGCAGCACAGAAATATTGGC#GCTTATCCCTTGAGGACTTCTGTGCTGCTGC#(((((((((((((........#.))))))))))))).	11204	11235	1	3UTR
hsa-miR-195-5p	KCNMA1	TAGCAGCACAGAAATATTGGC#GCTTATCCCTTGAGGACTTCTGTGCTGCTGC#(((((((((((((........#.))))))))))))).	11198	11229	1	3UTR
hsa-miR-195-5p	KCNMA1	TAGCAGCACAGAAATATTGGC#GCTTATCCCTTGAGGACTTCTGTGCTGCTGC#(((((((((((((........#.))))))))))))).	11111	11142	1	3UTR
hsa-miR-195-5p	KCNMA1	TAGCAGCACAGAAATATTGGC#GCTTATCCCTTGAGGACTTCTGTGCTGCTGC#(((((((((((((........#.))))))))))))).	11297	11328	1	3UTR
hsa-miR-195-5p	KCNMA1	TAGCAGCACAGAAATATTGGC#GCTTATCCCTTGAGGACTTCTGTGCTGCTGC#(((((((((((((........#.))))))))))))).	11198	11229	1	3UTR
hsa-miR-195-5p	KCNMA1	TAGCAGCACAGAAATATTGGC#GCTTATCCCTTGAGGACTTCTGTGCTGCTGC#(((((((((((((........#.))))))))))))).	11123	11154	1	3UTR
hsa-miR-195-5p	KCTD11	TAGCAGCACAGAAATATTGGC#GCCCGTGTGGCTGACTGATGTATAGGTCCCTGGCATCCTGGTTCATATCTGTGTTGCTGA#((((((((((((.........#.)))))))))))).	2185	2245	1	3UTR
hsa-miR-195-5p	KCTD11	TAGCAGCACAGAAATATTGGC#GCCCGTGTGGCTGACTGATGTATAGGTCCCTGGCATCCTGGTTCATATCTGTGTTGCTGA#((((((((((((.........#.)))))))))))).	2185	2245	1	3UTR
hsa-miR-195-5p	KCTD16	TAGCAGCACAGAAATATTGGC#GCAATTGCTTGCTGTGCTGCA#..(((((((((..........#.))))))))).	10558	10579	1	3UTR
hsa-miR-195-5p	KCTD16	TAGCAGCACAGAAATATTGGC#GCAATTGCTTGCTGTGCTGCA#..(((((((((..........#.))))))))).	10210	10231	1	3UTR
hsa-miR-195-5p	KCTD7	TAGCAGCACAGAAATATTGGC#TTCTGGGCTGCTT#.((((((.(((((........#))))).)))))).	4239	4252	1	3UTR
hsa-miR-195-5p	KCTD7	TAGCAGCACAGAAATATTGGC#TTCTGGGCTGCTT#.((((((.(((((........#))))).)))))).	3074	3087	1	3UTR
hsa-miR-195-5p	KCTD8	TAGCAGCACAGAAATATTGGC#GTCAGTGTGATTCTTGCTGCTC#.(((((((.((((((((((((#))))))))..))))))))))).	1788	1810	1	3UTR
hsa-miR-195-5p	KDM5D	TAGCAGCACAGAAATATTGGC#GCCAATATCTGAGTTAACTTGTTGCA#..((((((((((..(((((((#)))))))))))........)))))).	5371	5397	1	3UTR
hsa-miR-195-5p	KHNYN	TAGCAGCACAGAAATATTGGC#GCCTTAGCACAGGGTTTCTGTAGGGAGTGGGGGCTGCTAG#(((((((((((((((.(((((#.)).))).))))))))...........))))))).	2447	2487	1	3UTR
hsa-miR-195-5p	KHNYN	TAGCAGCACAGAAATATTGGC#GCCTTAGCACAGGGTTTCTGTAGGGAGTGGGGGCTGCTAG#(((((((((((((((.(((((#.)).))).))))))))...........))))))).	2319	2359	1	3UTR
hsa-miR-195-5p	KIAA0319	TAGCAGCACAGAAATATTGGC#CAAGCTTTCTGTGCTGA#...(((((((((((..(((..#)))..))))))))))).	4282	4299	1	3UTR
hsa-miR-195-5p	KIAA0319	TAGCAGCACAGAAATATTGGC#CAAGCTTTCTGTGCTGA#...(((((((((((..(((..#)))..))))))))))).	2756	2773	1	3UTR
hsa-miR-195-5p	KIAA0319	TAGCAGCACAGAAATATTGGC#CAAGCTTTCTGTGCTGA#...(((((((((((..(((..#)))..))))))))))).	4373	4390	1	3UTR
hsa-miR-195-5p	KIAA0319	TAGCAGCACAGAAATATTGGC#CAAGCTTTCTGTGCTGA#...(((((((((((..(((..#)))..))))))))))).	4231	4248	1	3UTR
hsa-miR-195-5p	KIAA0319	TAGCAGCACAGAAATATTGGC#CAAGCTTTCTGTGCTGA#...(((((((((((..(((..#)))..))))))))))).	4099	4116	1	3UTR
hsa-miR-195-5p	KIAA0408	TAGCAGCACAGAAATATTGGC#AGTATTATCTTGGCTCATTTGTGCTGCTAT#((((((((((((.........#.)))))))))))).	7295	7325	1	3UTR
hsa-miR-195-5p	KIAA0513	TAGCAGCACAGAAATATTGGC#TCTGTGCTGCA#..((((((((((.........#)))))))))).	2982	2993	1	3UTR
hsa-miR-195-5p	KIAA1549L	TAGCAGCACAGAAATATTGGC#TGTGTGCTGCTGA#((((((((((.(.........#).)))))))))).	7908	7921	1	3UTR
hsa-miR-195-5p	KIAA1549L	TAGCAGCACAGAAATATTGGC#TGTGTGCTGCTGA#((((((((((.(.........#).)))))))))).	5718	5731	1	3UTR
hsa-miR-195-5p	KIAA1671	TAGCAGCACAGAAATATTGGC#TCTGGGCTGCTGT#(((((((.((((.........#)))).))))))).	7833	7846	1	3UTR
hsa-miR-195-5p	KIAA1671	TAGCAGCACAGAAATATTGGC#CTGTGCTGTTT#.((((((((((..........#)))))))))).	10259	10270	1	3UTR
hsa-miR-195-5p	KIAA1671	TAGCAGCACAGAAATATTGGC#TCTGGGCTGCTGT#(((((((.((((.........#)))).))))))).	4222	4235	1	3UTR
hsa-miR-195-5p	KIAA1671	TAGCAGCACAGAAATATTGGC#CTGTGCTGTTT#.((((((((((..........#)))))))))).	6648	6659	1	3UTR
hsa-miR-195-5p	KIAA1671	TAGCAGCACAGAAATATTGGC#TCTGGGCTGCTGT#(((((((.((((.........#)))).))))))).	3162	3175	1	3UTR
hsa-miR-195-5p	KIAA1671	TAGCAGCACAGAAATATTGGC#CTGTGCTGTTT#.((((((((((..........#)))))))))).	5588	5599	1	3UTR
hsa-miR-195-5p	KIF1A	TAGCAGCACAGAAATATTGGC#GGTGTTTACTGTGCTGCTGC#((((((((((((((((((...#))))))).))))))))))).	8847	8867	1	3UTR
hsa-miR-195-5p	KIF1A	TAGCAGCACAGAAATATTGGC#GGTGTTTACTGTGCTGCTGC#((((((((((((((((((...#))))))).))))))))))).	8721	8741	1	3UTR
hsa-miR-195-5p	KIF1A	TAGCAGCACAGAAATATTGGC#GGTGTTTACTGTGCTGCTGC#((((((((((((((((((...#))))))).))))))))))).	8559	8579	1	3UTR
hsa-miR-195-5p	KIF1A	TAGCAGCACAGAAATATTGGC#GGTGTTTACTGTGCTGCTGC#((((((((((((((((((...#))))))).))))))))))).	8469	8489	1	3UTR
hsa-miR-195-5p	KIF1A	TAGCAGCACAGAAATATTGGC#GGTGTTTACTGTGCTGCTGC#((((((((((((((((((...#))))))).))))))))))).	8747	8767	1	3UTR
hsa-miR-195-5p	KIF1A	TAGCAGCACAGAAATATTGGC#GGTGTTTACTGTGCTGCTGC#((((((((((((((((((...#))))))).))))))))))).	8571	8591	1	3UTR
hsa-miR-195-5p	KIF1A	TAGCAGCACAGAAATATTGGC#GGTGTTTACTGTGCTGCTGC#((((((((((((((((((...#))))))).))))))))))).	8472	8492	1	3UTR
hsa-miR-195-5p	KIF1A	TAGCAGCACAGAAATATTGGC#GGTGTTTACTGTGCTGCTGC#((((((((((((((((((...#))))))).))))))))))).	8471	8491	1	3UTR
hsa-miR-195-5p	KIF1A	TAGCAGCACAGAAATATTGGC#GGTGTTTACTGTGCTGCTGC#((((((((((((((((((...#))))))).))))))))))).	8748	8768	1	3UTR
hsa-miR-195-5p	KIF1A	TAGCAGCACAGAAATATTGGC#GGTGTTTACTGTGCTGCTGC#((((((((((((((((((...#))))))).))))))))))).	8445	8465	1	3UTR
hsa-miR-195-5p	KIF1A	TAGCAGCACAGAAATATTGGC#GGTGTTTACTGTGCTGCTGC#((((((((((((((((((...#))))))).))))))))))).	8472	8492	1	3UTR
hsa-miR-195-5p	KIF1A	TAGCAGCACAGAAATATTGGC#GGTGTTTACTGTGCTGCTGC#((((((((((((((((((...#))))))).))))))))))).	8499	8519	1	3UTR
hsa-miR-195-5p	KIF1A	TAGCAGCACAGAAATATTGGC#GGTGTTTACTGTGCTGCTGC#((((((((((((((((((...#))))))).))))))))))).	8547	8567	1	3UTR
hsa-miR-195-5p	KIF1B	TAGCAGCACAGAAATATTGGC#TCTGTGCTGCTGT#((((((((((((.........#)))))))))))).	6232	6245	1	3UTR
hsa-miR-195-5p	KIF1B	TAGCAGCACAGAAATATTGGC#TCTGTGCTGCTGT#((((((((((((.........#)))))))))))).	6046	6059	1	3UTR
hsa-miR-195-5p	KIF1B	TAGCAGCACAGAAATATTGGC#TCTGTGCTGCTGT#((((((((((((.........#)))))))))))).	5958	5971	1	3UTR
hsa-miR-195-5p	KIF21A	TAGCAGCACAGAAATATTGGC#GCAAAAGGATGTATAATATTTCTGTCTGCTC#.(((((.((((((((((((..#.))))))))))))))))).	6152	6183	0.961538	3UTR
hsa-miR-195-5p	KIF24	TAGCAGCACAGAAATATTGGC#CAGGAGTCTGTGCTGG#...(((((((((....(((..#)))...))))))))).	4113	4129	1	3UTR
hsa-miR-195-5p	KIF2C	TAGCAGCACAGAAATATTGGC#CTGGCTGCTAA#(((((((.(((..........#)))))))))).	2589	2600	1	3UTR
hsa-miR-195-5p	KIF2C	TAGCAGCACAGAAATATTGGC#CTGGCTGCTAA#(((((((.(((..........#)))))))))).	2694	2705	1	3UTR
hsa-miR-195-5p	KIF5C	TAGCAGCACAGAAATATTGGC#CCAAGTAGTAAAGTTTTCAGGGAAACTGACTGTGCTGCTAT#(((((((((((..........#.))))))))))).	4477	4518	1	3UTR
hsa-miR-195-5p	KIF5C	TAGCAGCACAGAAATATTGGC#CCAAGTAGTAAAGTTTTCAGGGAAACTGACTGTGCTGCTAT#(((((((((((..........#.))))))))))).	3458	3499	1	3UTR
hsa-miR-195-5p	KIFC2	TAGCAGCACAGAAATATTGGC#CCAGCAAGGCTGCTGCCTGGTGTTTCGAGGCTGCTGT#(((((((...(((((((((((#.))).))))))))...))))))).	3183	3220	1	3UTR
hsa-miR-195-5p	KIFC2	TAGCAGCACAGAAATATTGGC#CCAGCAAGGCTGCTGCCTGGTGTTTCGAGGCTGCTGT#(((((((...(((((((((((#.))).))))))))...))))))).	3263	3300	1	3UTR
hsa-miR-195-5p	KIN	TAGCAGCACAGAAATATTGGC#CTGTGTTGCTT#.((((((((((..........#)))))))))).	5789	5800	1	3UTR
hsa-miR-195-5p	KIRREL1	TAGCAGCACAGAAATATTGGC#TCTGTGCTGCTC#.(((((((((((.........#))))))))))).	5658	5670	1	3UTR
hsa-miR-195-5p	KIRREL1	TAGCAGCACAGAAATATTGGC#TCTGTGCTGCTC#.(((((((((((.........#))))))))))).	5413	5425	1	3UTR
hsa-miR-195-5p	KIRREL1	TAGCAGCACAGAAATATTGGC#TCTGTGCTGCTC#.(((((((((((.........#))))))))))).	5113	5125	1	3UTR
hsa-miR-195-5p	KLC1	TAGCAGCACAGAAATATTGGC#TTTCGGTGCTGCTGT#(((((((((.((((.......#)))).))))))))).	2180	2195	1	3UTR
hsa-miR-195-5p	KLC1	TAGCAGCACAGAAATATTGGC#TTTCGGTGCTGCTGT#(((((((((.((((.......#)))).))))))))).	2099	2114	1	3UTR
hsa-miR-195-5p	KLC1	TAGCAGCACAGAAATATTGGC#TTTCGGTGCTGCTGT#(((((((((.((((.......#)))).))))))))).	2054	2069	1	3UTR
hsa-miR-195-5p	KLC1	TAGCAGCACAGAAATATTGGC#TTTCGGTGCTGCTGT#(((((((((.((((.......#)))).))))))))).	2081	2096	1	3UTR
hsa-miR-195-5p	KLHL24	TAGCAGCACAGAAATATTGGC#GCCTGTATTTTCAGAGAGGAGAGCTTGGTGTTTTTGTGGTGCC#..(((.(((((((((((.(((#.)))..))))))))))).))).	5931	5974	1	3UTR
hsa-miR-195-5p	KLHL24	TAGCAGCACAGAAATATTGGC#GCCTGTATTTTCAGAGAGGAGAGCTTGGTGTTTTTGTGGTGCC#..(((.(((((((((((.(((#.)))..))))))))))).))).	6040	6083	1	3UTR
hsa-miR-195-5p	KLHL3	TAGCAGCACAGAAATATTGGC#GAGGGTCTGTGCTGCTGT#((((((((((((.........#.)))))))))))).	2301	2319	1	3UTR
hsa-miR-195-5p	KLHL3	TAGCAGCACAGAAATATTGGC#GAGGGTCTGTGCTGCTGT#((((((((((((.........#.)))))))))))).	2477	2495	1	3UTR
hsa-miR-195-5p	KLHL3	TAGCAGCACAGAAATATTGGC#GAGGGTCTGTGCTGCTGT#((((((((((((.........#.)))))))))))).	2062	2080	1	3UTR
hsa-miR-195-5p	KLHL33	TAGCAGCACAGAAATATTGGC#GCCATGCTGGTGTGCTGCA#..((((((((.......((((#))))......)))))))).	3742	3761	1	3UTR
hsa-miR-195-5p	KLRF1	TAGCAGCACAGAAATATTGGC#AAAACAGCTGTGCTGCC#..(((((((((..........#.))))))))).	274	291	1	3UTR
hsa-miR-195-5p	KPNA1	TAGCAGCACAGAAATATTGGC#TTCTGTGGTGCTAA#(((((.(((((((........#))))))).))))).	6377	6391	1	3UTR
hsa-miR-195-5p	KRT1	TAGCAGCACAGAAATATTGGC#TATCTCTGTGCTGTTT#.(((((((((((.(((.....#))).))))))))))).	2334	2350	1	3UTR
hsa-miR-195-5p	KRT32	TAGCAGCACAGAAATATTGGC#TCTGTGCTGCC#..((((((((((.........#)))))))))).	1636	1647	1	3UTR
hsa-miR-195-5p	KRT4	TAGCAGCACAGAAATATTGGC#TTCTGTGCTGG#...((((((((((........#)))))))))).	1775	1786	1	3UTR
hsa-miR-195-5p	KRT73	TAGCAGCACAGAAATATTGGC#CTGTGCTGCTC#.((((((((((..........#)))))))))).	1981	1992	1	3UTR
hsa-miR-195-5p	KRT75	TAGCAGCACAGAAATATTGGC#CCAGGGTCCTCCTCCTTCCTCTCTCCTTGTAAGGTGCACCTGTGCTGCTGG#(((((((((((..........#.))))))))))).	1782	1833	1	3UTR
hsa-miR-195-5p	KRT76	TAGCAGCACAGAAATATTGGC#GCCATGGGTTCTGTGCTGG#...((((((((((....((((#))))....)))))))))).	2346	2365	1	3UTR
hsa-miR-195-5p	KRT80	TAGCAGCACAGAAATATTGGC#CTGGCTGCTGA#(((((((.(((..........#)))))))))).	1975	1986	1	3UTR
hsa-miR-195-5p	KRT80	TAGCAGCACAGAAATATTGGC#CTGGCTGCTGA#(((((((.(((..........#)))))))))).	2019	2030	1	3UTR
hsa-miR-195-5p	KSR1	TAGCAGCACAGAAATATTGGC#GCCATATGGTTTTTCGCTGCTGA#(((((((..((((((..((((#))))....)))))).))))))).	4240	4263	1	3UTR
hsa-miR-195-5p	KSR2	TAGCAGCACAGAAATATTGGC#GCCAATGTCTTGTTGCTGA#((((((((.(((..(((((((#)))))))))))))))))).	17467	17486	1	3UTR
hsa-miR-195-5p	L3MBTL1	TAGCAGCACAGAAATATTGGC#TTTCTGTCTGCTGG#((((((.(((((((.......#))))))))))))).	3023	3037	1	3UTR
hsa-miR-195-5p	L3MBTL1	TAGCAGCACAGAAATATTGGC#TTTCTGTCTGCTGG#((((((.(((((((.......#))))))))))))).	2844	2858	1	3UTR
hsa-miR-195-5p	LAMTOR3	TAGCAGCACAGAAATATTGGC#CTGTGCTGCTT#.((((((((((..........#)))))))))).	1965	1976	1	3UTR
hsa-miR-195-5p	LAMTOR3	TAGCAGCACAGAAATATTGGC#CTGTGCTGCTT#.((((((((((..........#)))))))))).	1867	1878	1	3UTR
hsa-miR-195-5p	LARP4B	TAGCAGCACAGAAATATTGGC#GCCAACTGTGCTGTG#..(((((((((.....(((((#)))))))))))))).	5395	5410	0.974359	3UTR
hsa-miR-195-5p	LARP4B	TAGCAGCACAGAAATATTGGC#GCCAACTGTGCTGTG#..(((((((((.....(((((#)))))))))))))).	5224	5239	1	3UTR
hsa-miR-195-5p	LAS1L	TAGCAGCACAGAAATATTGGC#TCTGTGTCTGCTGC#((((((((((((.........#)))))).)))))).	2079	2093	1	3UTR
hsa-miR-195-5p	LCOR	TAGCAGCACAGAAATATTGGC#CCAGTTTTCTGTGATCTGCA#..((((((((((((.(((((.#)))))))))))))..)))).	12045	12065	1	3UTR
hsa-miR-195-5p	LCP1	TAGCAGCACAGAAATATTGGC#GCCAACATGTGGCTCCTCCCAGCCCATAACCAGTATTTTTGCTGCTT#.(((((((..((((((((((.#.))))))))))))))))).	3439	3486	1	3UTR
hsa-miR-195-5p	LDLRAD3	TAGCAGCACAGAAATATTGGC#CAATGTTTCTGTGCTATATTGGATGCTCAGAAGTGCAGGAGACGCTGG#(((((((((((((((((((..#)))))))))))))))............................)))).	1398	1446	0.974359	3UTR
hsa-miR-195-5p	LDLRAD4	TAGCAGCACAGAAATATTGGC#CCAGTATCATGCAGTGCTGCC#..(((((((.(..(((((((.#)))))))....).))))))).	3389	3410	1	3UTR
hsa-miR-195-5p	LDLRAD4	TAGCAGCACAGAAATATTGGC#CCAGTATCATGCAGTGCTGCC#..(((((((.(..(((((((.#)))))))....).))))))).	2508	2529	1	3UTR
hsa-miR-195-5p	LDLRAD4	TAGCAGCACAGAAATATTGGC#CCAGTATCATGCAGTGCTGCC#..(((((((.(..(((((((.#)))))))....).))))))).	2514	2535	1	3UTR
hsa-miR-195-5p	LDLRAD4	TAGCAGCACAGAAATATTGGC#CCAGTATCATGCAGTGCTGCC#..(((((((.(..(((((((.#)))))))....).))))))).	2285	2306	1	3UTR
hsa-miR-195-5p	LDLRAD4	TAGCAGCACAGAAATATTGGC#CCAGTATCATGCAGTGCTGCC#..(((((((.(..(((((((.#)))))))....).))))))).	2249	2270	1	3UTR
hsa-miR-195-5p	LDLRAD4	TAGCAGCACAGAAATATTGGC#CCAGTATCATGCAGTGCTGCC#..(((((((.(..(((((((.#)))))))....).))))))).	2421	2442	1	3UTR
hsa-miR-195-5p	LEPROT	TAGCAGCACAGAAATATTGGC#TCTGTGTTGCTC#.(((((((((((.........#))))))))))).	205	217	1	3UTR
hsa-miR-195-5p	LETM2	TAGCAGCACAGAAATATTGGC#CCAGTGTTTCTGAAACTCTTCCCAGAGATGTTGCC#..((((((((((((((((((.#))))))))))))................)))))).	1811	1846	1	3UTR
hsa-miR-195-5p	LFNG	TAGCAGCACAGAAATATTGGC#GCCCACAGTGGGCGTGTCTGTAAATATTGTGACAGTATTTTTTTACTGTGCTGTTT#.((((((((((((((((((..#.)))))))).....)))))))))).	1592	1648	1	3UTR
hsa-miR-195-5p	LHFPL1	TAGCAGCACAGAAATATTGGC#GCCAGTAGGTCACTGGCTGTTT#.((((((.(((...(((((((#))))))).....))))))))).	943	965	1	3UTR
hsa-miR-195-5p	LHFPL4	TAGCAGCACAGAAATATTGGC#TTCTGCTGCTGCTGG#(((((((((((((........#))))).)))))))).	4826	4841	1	3UTR
hsa-miR-195-5p	LIN28A	TAGCAGCACAGAAATATTGGC#CTGTGCTGTC#..(((((((((..........#))))))))).	1998	2008	1	3UTR
hsa-miR-195-5p	LIN28B	TAGCAGCACAGAAATATTGGC#GCCAATGTCCTTCATTTACTGTCTGTGCTGCC#..((((((((((.((((((((#)))))))).............)))))))))).	3856	3888	1	3UTR
hsa-miR-195-5p	LIN28B	TAGCAGCACAGAAATATTGGC#GCCAATGTCCTTCATTTACTGTCTGTGCTGCC#..((((((((((.((((((((#)))))))).............)))))))))).	3913	3945	1	3UTR
hsa-miR-195-5p	LINGO2	TAGCAGCACAGAAATATTGGC#GCCCTTGCTAGATGGCTGTTAATGTTTTTGTGTTGTTT#.((((((((((((((((((((#.)))))))))))))))))))).	10744	10782	1	3UTR
hsa-miR-195-5p	LINGO2	TAGCAGCACAGAAATATTGGC#GCCCTTGCTAGATGGCTGTTAATGTTTTTGTGTTGTTT#.((((((((((((((((((((#.)))))))))))))))))))).	10663	10701	1	3UTR
hsa-miR-195-5p	LINGO2	TAGCAGCACAGAAATATTGGC#GCCCTTGCTAGATGGCTGTTAATGTTTTTGTGTTGTTT#.((((((((((((((((((((#.)))))))))))))))))))).	10645	10683	1	3UTR
hsa-miR-195-5p	LINGO2	TAGCAGCACAGAAATATTGGC#GCCCTTGCTAGATGGCTGTTAATGTTTTTGTGTTGTTT#.((((((((((((((((((((#.)))))))))))))))))))).	11166	11204	1	3UTR
hsa-miR-195-5p	LMCD1	TAGCAGCACAGAAATATTGGC#GTGCTGCTGA#(((((((((............#))))))))).	1037	1047	1	3UTR
hsa-miR-195-5p	LMLN	TAGCAGCACAGAAATATTGGC#GCTGTCTGTGCTGGCTGT#((((((((((((.........#.))))))))).))).	6656	6674	1	3UTR
hsa-miR-195-5p	LMLN	TAGCAGCACAGAAATATTGGC#GCTGTCTGTGCTGGCTGT#((((((((((((.........#.))))))))).))).	6545	6563	1	3UTR
hsa-miR-195-5p	LNPEP	TAGCAGCACAGAAATATTGGC#GCCAAGTGTTCCATGTTGCTGT#((((((((..(((...(((((#)))))...)))..)))))))).	11760	11782	1	3UTR
hsa-miR-195-5p	LNPK	TAGCAGCACAGAAATATTGGC#GCTATCTATTCTGTGTGCTGCA#..((((((((.(((((.((((#))))..)))).).)))))))).	5405	5427	1	3UTR
hsa-miR-195-5p	LNPK	TAGCAGCACAGAAATATTGGC#GCTATCTATTCTGTGTGCTGCA#..((((((((.(((((.((((#))))..)))).).)))))))).	5576	5598	1	3UTR
hsa-miR-195-5p	LNPK	TAGCAGCACAGAAATATTGGC#GCTATCTATTCTGTGTGCTGCA#..((((((((.(((((.((((#))))..)))).).)))))))).	5175	5197	1	3UTR
hsa-miR-195-5p	LOC124900286	TAGCAGCACAGAAATATTGGC#CCACGCTGGCTGCTGA#(((((((.(((..........#.)))))))))).	1750	1766	1	3UTR
hsa-miR-195-5p	LOC124902436	TAGCAGCACAGAAATATTGGC#GCTTATCTGCTCTCAGGTGTTTCTGTGCCTGTA#..(((((((((((((((((((#.)))....))))))))))))).))).	2421	2454	1	3UTR
hsa-miR-195-5p	LOC344065	TAGCAGCACAGAAATATTGGC#CTGTGCTGCTT#.((((((((((..........#)))))))))).	8360	8371	1	3UTR
hsa-miR-195-5p	LOC389831	TAGCAGCACAGAAATATTGGC#CATTATTTCTTGTAGCTGCA#..((((((((((((((.((..#)).))))))).)).))))).	2236	2256	0.961538	3UTR
hsa-miR-195-5p	LOC728743	TAGCAGCACAGAAATATTGGC#GCCCATCACTGTGCTGTG#..(((((((((..((...(((#))).))..))))))))).	2697	2715	1	3UTR
hsa-miR-195-5p	LOC728743	TAGCAGCACAGAAATATTGGC#CTGTGCTGTG#..(((((((((..........#))))))))).	2803	2813	1	3UTR
hsa-miR-195-5p	LOC728743	TAGCAGCACAGAAATATTGGC#CTGTGCTGTG#..(((((((((..........#))))))))).	2008	2018	1	3UTR
hsa-miR-195-5p	LOX	TAGCAGCACAGAAATATTGGC#CTGTGCTGCG#..(((((((((..........#))))))))).	2070	2080	1	3UTR
hsa-miR-195-5p	LOX	TAGCAGCACAGAAATATTGGC#CTGTGCTGCG#..(((((((((..........#))))))))).	1822	1832	1	3UTR
hsa-miR-195-5p	LOXL1	TAGCAGCACAGAAATATTGGC#GCCCACCTGTACTCCCTGCGCTGTGCTGCG#..(((((((((..........#.))))))))).	1667	1697	1	3UTR
hsa-miR-195-5p	LPIN3	TAGCAGCACAGAAATATTGGC#GTGCTGCTGT#(((((((((............#))))))))).	3972	3982	1	3UTR
hsa-miR-195-5p	LRP2	TAGCAGCACAGAAATATTGGC#GCTGATATTTTGAGTGCTGACTGT#(((((((((.(((((((((((#)))))))))))..)))))).))).	15560	15584	1	3UTR
hsa-miR-195-5p	LRRC27	TAGCAGCACAGAAATATTGGC#TCTGTGCTGTG#..((((((((((.........#)))))))))).	4509	4520	1	3UTR
hsa-miR-195-5p	LRRC32	TAGCAGCACAGAAATATTGGC#CTGTGCTGTG#..(((((((((..........#))))))))).	3350	3360	1	3UTR
hsa-miR-195-5p	LRRC41	TAGCAGCACAGAAATATTGGC#CCACTGGGAACGTGGGAGTTGGAATACAGATATTTCTGTGCTGG#...(((((((((((((((...#.))))))))))))))).	2297	2341	1	3UTR
hsa-miR-195-5p	LRRC47	TAGCAGCACAGAAATATTGGC#CCATTTGTTCTCTGTTCAGTGTCTCGATTTCTGTGTCTGTA#..(((((((((((((...(((#.)))...))))))))).)))).	3491	3532	1	3UTR
hsa-miR-195-5p	LRRC49	TAGCAGCACAGAAATATTGGC#CTGTGCTGCTGA#(((((((((((..........#))))))))))).	4962	4974	1	3UTR
hsa-miR-195-5p	LRRC49	TAGCAGCACAGAAATATTGGC#CTGTGCTGCTGA#(((((((((((..........#))))))))))).	4967	4979	1	3UTR
hsa-miR-195-5p	LRRC49	TAGCAGCACAGAAATATTGGC#CTGTGCTGCTGA#(((((((((((..........#))))))))))).	4982	4994	1	3UTR
hsa-miR-195-5p	LRRC49	TAGCAGCACAGAAATATTGGC#CTGTGCTGCTGA#(((((((((((..........#))))))))))).	5056	5068	1	3UTR
hsa-miR-195-5p	LRRC49	TAGCAGCACAGAAATATTGGC#CTGTGCTGCTGA#(((((((((((..........#))))))))))).	5258	5270	1	3UTR
hsa-miR-195-5p	LRRC55	TAGCAGCACAGAAATATTGGC#GCTTTTAAAGGACAGATGTTTCTCCTGCTGCTAG#((((((((.(((((((((...#.)))))))))..)))))))).	3809	3843	1	3UTR
hsa-miR-195-5p	LRRC57	TAGCAGCACAGAAATATTGGC#CTGTGTTGCC#..(((((((((..........#))))))))).	5320	5330	1	3UTR
hsa-miR-195-5p	LRRC7	TAGCAGCACAGAAATATTGGC#GTGGAATTTATTTGTGTGTTGCTT#.(((((((((.(((((.....#.))))).))))))))).	6295	6319	1	3UTR
hsa-miR-195-5p	LRRC75A	TAGCAGCACAGAAATATTGGC#GCGAATATCTGGACTGCTAA#((((((..((((..((((.((#)).))))))))..)))))).	2616	2636	1	3UTR
hsa-miR-195-5p	LRRC75A	TAGCAGCACAGAAATATTGGC#GCGAATATCTGGACTGCTAA#((((((..((((..((((.((#)).))))))))..)))))).	2732	2752	1	3UTR
hsa-miR-195-5p	LRRTM3	TAGCAGCACAGAAATATTGGC#TTCTGTGCTGTG#..(((((((((((........#))))))))))).	2807	2819	1	3UTR
hsa-miR-195-5p	LSM11	TAGCAGCACAGAAATATTGGC#CTGTGTTGCA#..(((((((((..........#))))))))).	5625	5635	1	3UTR
hsa-miR-195-5p	LTK	TAGCAGCACAGAAATATTGGC#TCTGTGCTGTG#..((((((((((.........#)))))))))).	1755	1766	1	3UTR
hsa-miR-195-5p	LTK	TAGCAGCACAGAAATATTGGC#TCTGTGCTGTG#..((((((((((.........#)))))))))).	2818	2829	1	3UTR
hsa-miR-195-5p	LUZP1	TAGCAGCACAGAAATATTGGC#GCAGAAAGGGGTCTGTGCTGCC#..((((((((((.........#.)))))))))).	4450	4472	1	3UTR
hsa-miR-195-5p	LUZP1	TAGCAGCACAGAAATATTGGC#GCTGATCTCTTCCACGTGCTGCTGC#(((((((((.(((..((((((#))))))...)))...))))))))).	6925	6950	1	3UTR
hsa-miR-195-5p	LY6K	TAGCAGCACAGAAATATTGGC#CTGATGTGGCTGGCCTGCTGCTGT#(((((((((((..(((((((.#)))))))..)))...)))))))).	2589	2613	0.961538	3UTR
hsa-miR-195-5p	LYSMD4	TAGCAGCACAGAAATATTGGC#GCCAAATGTCTGTGCTCTC#.((.((((((((....(((((#)))))...)))))))))).	2727	2746	1	3UTR
hsa-miR-195-5p	LYSMD4	TAGCAGCACAGAAATATTGGC#GCCAAATGTCTGTGCTCTC#.((.((((((((....(((((#)))))...)))))))))).	2536	2555	1	3UTR
hsa-miR-195-5p	M6PR	TAGCAGCACAGAAATATTGGC#CCCTATAGTAGCCTCCATGAGAATCTGGTATTTCTTGCTGCTT#.(((((((.(((((((((((.#.)))))))))))))))))).	1176	1219	1	3UTR
hsa-miR-195-5p	M6PR	TAGCAGCACAGAAATATTGGC#CCCTATAGTAGCCTCCATGAGAATCTGGTATTTCTTGCTGCTT#.(((((((.(((((((((((.#.)))))))))))))))))).	1434	1477	1	3UTR
hsa-miR-195-5p	MAF	TAGCAGCACAGAAATATTGGC#TTCTGTGTTGCC#..(((((((((((........#))))))))))).	2198	2210	1	3UTR
hsa-miR-195-5p	MAFK	TAGCAGCACAGAAATATTGGC#GCTACTTGGCAGTTCCATTTCATTATTTATTTTTTGTGCTGCTT#.(((((((((((((.......#.))))))))))))).	3989	4033	1	3UTR
hsa-miR-195-5p	MAGT1	TAGCAGCACAGAAATATTGGC#CCAAATTTCTGTGA#......(((((((((.((((.#))))))))))))).	3032	3046	1	3UTR
hsa-miR-195-5p	MAGT1	TAGCAGCACAGAAATATTGGC#CCAAATTTCTGTGA#......(((((((((.((((.#))))))))))))).	3165	3179	1	3UTR
hsa-miR-195-5p	MAN1A2	TAGCAGCACAGAAATATTGGC#TTTGTGCTGCA#..((((((((((.........#)))))))))).	7533	7544	1	3UTR
hsa-miR-195-5p	MAN2A1	TAGCAGCACAGAAATATTGGC#TGTGCTGCTGC#((((((((((...........#)))))))))).	5014	5025	1	3UTR
hsa-miR-195-5p	MAP2K6	TAGCAGCACAGAAATATTGGC#GCCATGAAATATTTCTGTGAATCTGTG#..(((((((((((((((((((#))))....)))))))))))...)))).	12981	13008	1	3UTR
hsa-miR-195-5p	MAP2K6	TAGCAGCACAGAAATATTGGC#GCCAATGTTTGCACTGTCTGCTGT#((((((.((((((((((((((#))))))))))...)))))))))).	5665	5689	1	3UTR
hsa-miR-195-5p	MAP2K6	TAGCAGCACAGAAATATTGGC#GCCATGAAATATTTCTGTGAATCTGTG#..(((((((((((((((((((#))))....)))))))))))...)))).	12861	12888	1	3UTR
hsa-miR-195-5p	MAP4K2	TAGCAGCACAGAAATATTGGC#CTGTGCTGCTT#.((((((((((..........#)))))))))).	6866	6877	1	3UTR
hsa-miR-195-5p	MAP4K2	TAGCAGCACAGAAATATTGGC#CTGTGCTGCTT#.((((((((((..........#)))))))))).	6842	6853	1	3UTR
hsa-miR-195-5p	MAP7D3	TAGCAGCACAGAAATATTGGC#GCCAGTGTTCCTTTTGGCTGCC#..(((((.(((((((((((((#)))))))))...))))))))).	4100	4122	1	3UTR
hsa-miR-195-5p	MAPK10	TAGCAGCACAGAAATATTGGC#GCCAGTGGTGCTGCC#..(((((((.....(((((((#)))))))))))))).	3488	3503	1	3UTR
hsa-miR-195-5p	MAPK1IP1L	TAGCAGCACAGAAATATTGGC#GCAACTAAGTTTAAAGCAGTGTGACTGTGTTGCTT#.((((((((((..((((((..#.))))))..)))))))))).	2190	2225	1	3UTR
hsa-miR-195-5p	MAPKAPK3	TAGCAGCACAGAAATATTGGC#TCTGTGCTGTC#..((((((((((.........#)))))))))).	1555	1566	1	3UTR
hsa-miR-195-5p	MAPT	TAGCAGCACAGAAATATTGGC#GCCACTGCAGTCACCCCGTCTGCGCCGCTGTGCTGTTGT#(((((((((((......((((#.))))))))))))))).	3780	3819	1	3UTR
hsa-miR-195-5p	MAPT	TAGCAGCACAGAAATATTGGC#GCCACTGCAGTCACCCCGTCTGCGCCGCTGTGCTGTTGT#(((((((((((......((((#.))))))))))))))).	3489	3528	1	3UTR
hsa-miR-195-5p	MAPT	TAGCAGCACAGAAATATTGGC#GCCACTGCAGTCACCCCGTCTGCGCCGCTGTGCTGTTGT#(((((((((((......((((#.))))))))))))))).	2430	2469	1	3UTR
hsa-miR-195-5p	MAPT	TAGCAGCACAGAAATATTGGC#GCCACTGCAGTCACCCCGTCTGCGCCGCTGTGCTGTTGT#(((((((((((......((((#.))))))))))))))).	2424	2463	1	3UTR
hsa-miR-195-5p	MAPT	TAGCAGCACAGAAATATTGGC#GCCACTGCAGTCACCCCGTCTGCGCCGCTGTGCTGTTGT#(((((((((((......((((#.))))))))))))))).	2517	2556	1	3UTR
hsa-miR-195-5p	MARCHF6	TAGCAGCACAGAAATATTGGC#GCCAATGTGACGTTTGTGTATAGCTAG#((((.(((((((.((((((((#))))))))....)))))))...)))).	5392	5419	1	3UTR
hsa-miR-195-5p	MARCKSL1	TAGCAGCACAGAAATATTGGC#CTGTGCTGTC#..(((((((((..........#))))))))).	827	837	1	3UTR
hsa-miR-195-5p	MARF1	TAGCAGCACAGAAATATTGGC#TTCTGTGCTGTC#..(((((((((((........#))))))))))).	7258	7270	1	3UTR
hsa-miR-195-5p	MARF1	TAGCAGCACAGAAATATTGGC#TTCTGTGCTGTC#..(((((((((((........#))))))))))).	7258	7270	1	3UTR
hsa-miR-195-5p	MARF1	TAGCAGCACAGAAATATTGGC#TTCTGTGCTGTC#..(((((((((((........#))))))))))).	7249	7261	1	3UTR
hsa-miR-195-5p	MAS1	TAGCAGCACAGAAATATTGGC#TCTGTGCTGCA#..((((((((((.........#)))))))))).	10094	10105	1	3UTR
hsa-miR-195-5p	MAS1	TAGCAGCACAGAAATATTGGC#TCTGTGCTGCA#..((((((((((.........#)))))))))).	10251	10262	1	3UTR
hsa-miR-195-5p	MASP1	TAGCAGCACAGAAATATTGGC#GCCAGCTCCTGCACTGCTGCTAA#(((((((((((.....(((((#)))))...)))...)))))))).	4544	4567	1	3UTR
hsa-miR-195-5p	MBNL3	TAGCAGCACAGAAATATTGGC#GCTTTATTTCTGTGTAGAGATGCTAT#((((((((((((((((..(((#))).))))))))))).....))))).	8018	8044	1	3UTR
hsa-miR-195-5p	MBNL3	TAGCAGCACAGAAATATTGGC#GCTTTATTTCTGTGTAGAGATGCTAT#((((((((((((((((..(((#))).))))))))))).....))))).	7982	8008	1	3UTR
hsa-miR-195-5p	MBNL3	TAGCAGCACAGAAATATTGGC#GCTTTATTTCTGTGTAGAGATGCTAT#((((((((((((((((..(((#))).))))))))))).....))))).	7918	7944	1	3UTR
hsa-miR-195-5p	MBNL3	TAGCAGCACAGAAATATTGGC#GCTTTATTTCTGTGTAGAGATGCTAT#((((((((((((((((..(((#))).))))))))))).....))))).	8686	8712	1	3UTR
hsa-miR-195-5p	MBOAT2	TAGCAGCACAGAAATATTGGC#GTTTCTGTGCTGTG#..(((((((((((((......#))))))))))))).	5334	5348	1	3UTR
hsa-miR-195-5p	MCRIP1	TAGCAGCACAGAAATATTGGC#GCTAAGTGTCTGTGTGGCTGT#((((.(((((((....(((((#)))))...))))))).)))).	1064	1085	1	3UTR
hsa-miR-195-5p	MCRIP1	TAGCAGCACAGAAATATTGGC#GTGCTGCTGC#(((((((((............#))))))))).	1085	1095	1	3UTR
hsa-miR-195-5p	MCRIP1	TAGCAGCACAGAAATATTGGC#GTGCTGCTGC#(((((((((............#))))))))).	1167	1177	1	3UTR
hsa-miR-195-5p	MCRIP1	TAGCAGCACAGAAATATTGGC#GCTAAGTGTCTGTGTGGCTGT#((((.(((((((....(((((#)))))...))))))).)))).	865	886	1	3UTR
hsa-miR-195-5p	MCTP2	TAGCAGCACAGAAATATTGGC#TTTCATGTGCTGCTT#.(((((((((((((.......#)))).))))))))).	5442	5457	1	3UTR
hsa-miR-195-5p	MCTP2	TAGCAGCACAGAAATATTGGC#TTTCATGTGCTGCTT#.(((((((((((((.......#)))).))))))))).	5621	5636	1	3UTR
hsa-miR-195-5p	MCU	TAGCAGCACAGAAATATTGGC#GCCAGGATTGCTGCTGCTGCTGC#(((((((((((.(((.(((((#))))).))).))).)))))))).	2473	2496	1	3UTR
hsa-miR-195-5p	MDK	TAGCAGCACAGAAATATTGGC#GCCCGAGATGTGACCCACCAGTGCCTTCTGTCTGCTC#.(((((.((((((.((((((.#.))))))..))))))))))).	902	939	1	3UTR
hsa-miR-195-5p	MDK	TAGCAGCACAGAAATATTGGC#GCCCGAGATGTGACCCACCAGTGCCTTCTGTCTGCTC#.(((((.((((((.((((((.#.))))))..))))))))))).	890	927	1	3UTR
hsa-miR-195-5p	MDK	TAGCAGCACAGAAATATTGGC#GCCCGAGATGTGACCCACCAGTGCCTTCTGTCTGCTC#.(((((.((((((.((((((.#.))))))..))))))))))).	424	461	1	3UTR
hsa-miR-195-5p	MDK	TAGCAGCACAGAAATATTGGC#GCCCGAGATGTGACCCACCAGTGCCTTCTGTCTGCTC#.(((((.((((((.((((((.#.))))))..))))))))))).	719	756	1	3UTR
hsa-miR-195-5p	MDK	TAGCAGCACAGAAATATTGGC#GCCCGAGATGTGACCCACCAGTGCCTTCTGTCTGCTC#.(((((.((((((.((((((.#.))))))..))))))))))).	723	760	1	3UTR
hsa-miR-195-5p	MEA1	TAGCAGCACAGAAATATTGGC#TTTGTGCTGCA#..((((((((((.........#)))))))))).	1292	1303	1	3UTR
hsa-miR-195-5p	MEA1	TAGCAGCACAGAAATATTGGC#TTTGTGCTGCA#..((((((((((.........#)))))))))).	1249	1260	1	3UTR
hsa-miR-195-5p	MEA1	TAGCAGCACAGAAATATTGGC#TTTGTGCTGCA#..((((((((((.........#)))))))))).	1379	1390	1	3UTR
hsa-miR-195-5p	MECP2	TAGCAGCACAGAAATATTGGC#GTATCCTGTGCTGTTAG#(((((((((((..........#.))))))))))).	10420	10437	1	3UTR
hsa-miR-195-5p	MECP2	TAGCAGCACAGAAATATTGGC#GTATCCTGTGCTGTTAG#(((((((((((..........#.))))))))))).	10296	10313	1	3UTR
hsa-miR-195-5p	MED14	TAGCAGCACAGAAATATTGGC#CTGTGCTGCA#..(((((((((..........#))))))))).	7488	7498	1	3UTR
hsa-miR-195-5p	MED15	TAGCAGCACAGAAATATTGGC#GTGCTGCTGG#(((((((((............#))))))))).	2981	2991	1	3UTR
hsa-miR-195-5p	MED28	TAGCAGCACAGAAATATTGGC#CTAAGAAACCCTCTGAGCTGCTAA#(((((((.((((.........#.)))).))))))).	2435	2459	1	3UTR
hsa-miR-195-5p	MEF2D	TAGCAGCACAGAAATATTGGC#GCTGTTGATTTGTTTTCAATATTTCTTTTCGTGCTGTA#..((((((((((((((((((.#.)))))))))))....))))))).	5586	5624	1	3UTR
hsa-miR-195-5p	MEF2D	TAGCAGCACAGAAATATTGGC#GCTGTTGATTTGTTTTCAATATTTCTTTTCGTGCTGTA#..((((((((((((((((((.#.)))))))))))....))))))).	5733	5771	1	3UTR
hsa-miR-195-5p	MEF2D	TAGCAGCACAGAAATATTGGC#GCTGTTGATTTGTTTTCAATATTTCTTTTCGTGCTGTA#..((((((((((((((((((.#.)))))))))))....))))))).	5709	5747	1	3UTR
hsa-miR-195-5p	METTL21A	TAGCAGCACAGAAATATTGGC#CTGTGCTGTG#..(((((((((..........#))))))))).	1623	1633	1	3UTR
hsa-miR-195-5p	METTL7A	TAGCAGCACAGAAATATTGGC#CTGTGTTGCC#..(((((((((..........#))))))))).	2371	2381	1	3UTR
hsa-miR-195-5p	MFSD1	TAGCAGCACAGAAATATTGGC#GCCTGTGTCTTTTGTATTGTGTGTTGCTAA#((((((((((.((((((.(((#))).))))........)).)))))))))).	1663	1693	1	3UTR
hsa-miR-195-5p	MFSD1	TAGCAGCACAGAAATATTGGC#GCCTGTGTCTTTTGTATTGTGTGTTGCTAA#((((((((((.((((((.(((#))).))))........)).)))))))))).	1546	1576	1	3UTR
hsa-miR-195-5p	MGAT1	TAGCAGCACAGAAATATTGGC#AATGAACTCTGTGCTGTTAG#((((((((((((.........#.)))))))))))).	5207	5227	1	3UTR
hsa-miR-195-5p	MGAT1	TAGCAGCACAGAAATATTGGC#AATGAACTCTGTGCTGTTAG#((((((((((((.........#.)))))))))))).	4712	4732	1	3UTR
hsa-miR-195-5p	MGAT1	TAGCAGCACAGAAATATTGGC#AATGAACTCTGTGCTGTTAG#((((((((((((.........#.)))))))))))).	5112	5132	1	3UTR
hsa-miR-195-5p	MGAT4C	TAGCAGCACAGAAATATTGGC#GTATTTCTGTGCTTGTG#..(((((((((((((((....#))))))))))))).)).	25141	25158	1	3UTR
hsa-miR-195-5p	MIA2	TAGCAGCACAGAAATATTGGC#GTGCTGCTGC#(((((((((............#))))))))).	2904	2914	1	3UTR
hsa-miR-195-5p	MIA3	TAGCAGCACAGAAATATTGGC#GCTGATACTTTTGTTTGCTGCTAG#(((((((((((((.(((((((#))))))).))))))..))))))).	7077	7101	1	3UTR
hsa-miR-195-5p	MIA3	TAGCAGCACAGAAATATTGGC#GCTGATACTTTTGTTTGCTGCTAG#(((((((((((((.(((((((#))))))).))))))..))))))).	3844	3868	1	3UTR
hsa-miR-195-5p	MIB1	TAGCAGCACAGAAATATTGGC#TGTTTCTGTTGCTGTA#..((((((((((((((.....#))))))))).))))).	10009	10025	1	3UTR
hsa-miR-195-5p	MIDEAS	TAGCAGCACAGAAATATTGGC#CTAGTGCCTGTGTTGCA#..(((((((((...((((((.#)))))).))))))))).	6811	6828	1	3UTR
hsa-miR-195-5p	MIEF2	TAGCAGCACAGAAATATTGGC#TCTGTGCTGCA#..((((((((((.........#)))))))))).	2065	2076	1	3UTR
hsa-miR-195-5p	MIEF2	TAGCAGCACAGAAATATTGGC#TCTGTGCTGCA#..((((((((((.........#)))))))))).	2139	2150	1	3UTR
hsa-miR-195-5p	MIEF2	TAGCAGCACAGAAATATTGGC#TCTGTGCTGCA#..((((((((((.........#)))))))))).	2115	2126	1	3UTR
hsa-miR-195-5p	MIEN1	TAGCAGCACAGAAATATTGGC#GCCAGGGTGGCTGTGCTGGCTGG#(((((((((((..((.(((((#))))).))..)))))))).))).	831	854	1	3UTR
hsa-miR-195-5p	MIEN1	TAGCAGCACAGAAATATTGGC#GCCAGGGTGGCTGTGCTGGCTGG#(((((((((((..((.(((((#))))).))..)))))))).))).	910	933	1	3UTR
hsa-miR-195-5p	MIER3	TAGCAGCACAGAAATATTGGC#GCTTCTTATTGCTGTGTTGTTGT#(((((((((((.((((..(((#)))...)))).))))))))))).	3462	3485	1	3UTR
hsa-miR-195-5p	MIER3	TAGCAGCACAGAAATATTGGC#GCCATGTATAATACCATTTTTGTGCATGCTT#.((((((((((((((..((((#))))...........)))))))))).)))).	4061	4092	1	3UTR
hsa-miR-195-5p	MIER3	TAGCAGCACAGAAATATTGGC#GCTTCTTATTGCTGTGTTGTTGT#(((((((((((.((((..(((#)))...)))).))))))))))).	3480	3503	1	3UTR
hsa-miR-195-5p	MIER3	TAGCAGCACAGAAATATTGGC#GCTTCTTATTGCTGTGTTGTTGT#(((((((((((.((((..(((#)))...)))).))))))))))).	3465	3488	1	3UTR
hsa-miR-195-5p	MIOS	TAGCAGCACAGAAATATTGGC#GCCATTTAGTATAATCTATGTCAGTGTTTCTGTGCTGTC#..(((((((((((((((((((#.))))))))))))))))))).	2322	2361	1	3UTR
hsa-miR-195-5p	MIOS	TAGCAGCACAGAAATATTGGC#GCCATTTAGTATAATCTATGTCAGTGTTTCTGTGCTGTC#..(((((((((((((((((((#.))))))))))))))))))).	3837	3876	1	3UTR
hsa-miR-195-5p	MIOS	TAGCAGCACAGAAATATTGGC#GCCATTTAGTATAATCTATGTCAGTGTTTCTGTGCTGTC#..(((((((((((((((((((#.))))))))))))))))))).	3919	3958	1	3UTR
hsa-miR-195-5p	MIPOL1	TAGCAGCACAGAAATATTGGC#GTTTCTGTGCATGCTAT#(((((((((((((((......#)))))))))).))))).	16812	16829	1	3UTR
hsa-miR-195-5p	MITF	TAGCAGCACAGAAATATTGGC#GCTCTGAAATATAAAGTCTAATCTTGCTCTCTTTTATTCTGTGCTGTTAC#(((((((((((((........#.))))))))))))).	2478	2528	1	3UTR
hsa-miR-195-5p	MITF	TAGCAGCACAGAAATATTGGC#GCTCTGAAATATAAAGTCTAATCTTGCTCTCTTTTATTCTGTGCTGTTAC#(((((((((((((........#.))))))))))))).	2025	2075	1	3UTR
hsa-miR-195-5p	MITF	TAGCAGCACAGAAATATTGGC#GCTCTGAAATATAAAGTCTAATCTTGCTCTCTTTTATTCTGTGCTGTTAC#(((((((((((((........#.))))))))))))).	2234	2284	1	3UTR
hsa-miR-195-5p	MITF	TAGCAGCACAGAAATATTGGC#GCTCTGAAATATAAAGTCTAATCTTGCTCTCTTTTATTCTGTGCTGTTAC#(((((((((((((........#.))))))))))))).	1857	1907	1	3UTR
hsa-miR-195-5p	MKLN1	TAGCAGCACAGAAATATTGGC#GCCTACCTCTGTGCTGA#...(((((((((......(((#)))....))))))))).	5942	5959	1	3UTR
hsa-miR-195-5p	MKNK1	TAGCAGCACAGAAATATTGGC#CCTTTGTTTGTGATTGCTGCTAA#((((((((((.(((((..((.#))..))))).))..)))))))).	2147	2170	1	3UTR
hsa-miR-195-5p	MKNK1	TAGCAGCACAGAAATATTGGC#CCTTTGTTTGTGATTGCTGCTAA#((((((((((.(((((..((.#))..))))).))..)))))))).	2029	2052	1	3UTR
hsa-miR-195-5p	MKRN3	TAGCAGCACAGAAATATTGGC#GCTGAGGTTCTGTCGTCTGCTAT#(((((((((((((...(((((#)))))..)))))).).)))))).	1661	1684	1	3UTR
hsa-miR-195-5p	MLLT1	TAGCAGCACAGAAATATTGGC#TCTGTGCTGTA#..((((((((((.........#)))))))))).	2396	2407	1	3UTR
hsa-miR-195-5p	MLLT10	TAGCAGCACAGAAATATTGGC#GCCTCCATTGTGCTGCA#..(((((((((.......(((#)))....))))))))).	4295	4312	1	3UTR
hsa-miR-195-5p	MLLT10	TAGCAGCACAGAAATATTGGC#GCCTCCATTGTGCTGCA#..(((((((((.......(((#)))....))))))))).	4219	4236	1	3UTR
hsa-miR-195-5p	MLLT10	TAGCAGCACAGAAATATTGGC#GCCTCCATTGTGCTGCA#..(((((((((.......(((#)))....))))))))).	4432	4449	1	3UTR
hsa-miR-195-5p	MLLT6	TAGCAGCACAGAAATATTGGC#ATATTTTTGCCTGTGCTGCTC#.((((((((((..........#.)))))))))).	5248	5269	1	3UTR
hsa-miR-195-5p	MME	TAGCAGCACAGAAATATTGGC#TCTGTGCTGCTGT#((((((((((((.........#)))))))))))).	5419	5432	1	3UTR
hsa-miR-195-5p	MME	TAGCAGCACAGAAATATTGGC#TCTGTGCTGCTGT#((((((((((((.........#)))))))))))).	8761	8774	1	3UTR
hsa-miR-195-5p	MME	TAGCAGCACAGAAATATTGGC#TCTGTGCTGCTGT#((((((((((((.........#)))))))))))).	5568	5581	1	3UTR
hsa-miR-195-5p	MME	TAGCAGCACAGAAATATTGGC#TCTGTGCTGCTGT#((((((((((((.........#)))))))))))).	5372	5385	1	3UTR
hsa-miR-195-5p	MOAP1	TAGCAGCACAGAAATATTGGC#TTGTGCTGCC#..(((((((((..........#))))))))).	1508	1518	1	3UTR
hsa-miR-195-5p	MPI	TAGCAGCACAGAAATATTGGC#GTCGGCTGTCTGCTGCTGCTGA#((((((((((((....(((((#)))))...)))).)))))))).	2631	2653	1	3UTR
hsa-miR-195-5p	MPI	TAGCAGCACAGAAATATTGGC#GTCGGCTGTCTGCTGCTGCTGA#((((((((((((....(((((#)))))...)))).)))))))).	2759	2781	1	3UTR
hsa-miR-195-5p	MPZL2	TAGCAGCACAGAAATATTGGC#TTCTGTGCTGG#...((((((((((........#)))))))))).	1518	1529	1	3UTR
hsa-miR-195-5p	MRAS	TAGCAGCACAGAAATATTGGC#TCACATCAGCTGTGCTGCTT#.((((((((((..........#.)))))))))).	1598	1618	1	3UTR
hsa-miR-195-5p	MRPL19	TAGCAGCACAGAAATATTGGC#TTCTGTGCTGG#...((((((((((........#)))))))))).	6334	6345	1	3UTR
hsa-miR-195-5p	MRRF	TAGCAGCACAGAAATATTGGC#GCTAATAATTTTGTGCTGCTT#.((((((((((((.(((((((#))))))).)))))))))))).	7338	7359	1	3UTR
hsa-miR-195-5p	MRRF	TAGCAGCACAGAAATATTGGC#GCTAATAATTTTGTGCTGCTT#.((((((((((((.(((((((#))))))).)))))))))))).	7342	7363	1	3UTR
hsa-miR-195-5p	MTHFD2L	TAGCAGCACAGAAATATTGGC#CAAGTGGTTTCTGTGTTGCTAT#(((((((((((((((......#.))))))))))))))).	2280	2302	1	3UTR
hsa-miR-195-5p	MTHFR	TAGCAGCACAGAAATATTGGC#GCTATTGTTGTGGGCTTTCTCCGGGGTCTGTGCTGTG#..((((((((((....((((.#.))))..)))))))))).	4033	4070	1	3UTR
hsa-miR-195-5p	MTHFR	TAGCAGCACAGAAATATTGGC#GCTATTGTTGTGGGCTTTCTCCGGGGTCTGTGCTGTG#..((((((((((....((((.#.))))..)))))))))).	3313	3350	1	3UTR
hsa-miR-195-5p	MTHFR	TAGCAGCACAGAAATATTGGC#GCTATTGTTGTGGGCTTTCTCCGGGGTCTGTGCTGTG#..((((((((((....((((.#.))))..)))))))))).	3345	3382	1	3UTR
hsa-miR-195-5p	MTHFR	TAGCAGCACAGAAATATTGGC#GCTATTGTTGTGGGCTTTCTCCGGGGTCTGTGCTGTG#..((((((((((....((((.#.))))..)))))))))).	3495	3532	1	3UTR
hsa-miR-195-5p	MTHFR	TAGCAGCACAGAAATATTGGC#GCTATTGTTGTGGGCTTTCTCCGGGGTCTGTGCTGTG#..((((((((((....((((.#.))))..)))))))))).	3548	3585	1	3UTR
hsa-miR-195-5p	MTHFR	TAGCAGCACAGAAATATTGGC#GCTATTGTTGTGGGCTTTCTCCGGGGTCTGTGCTGTG#..((((((((((....((((.#.))))..)))))))))).	3551	3588	1	3UTR
hsa-miR-195-5p	MTHFSD	TAGCAGCACAGAAATATTGGC#CTTCTTTCTCTGTGCTGCTGG#((((((((((((.........#.)))))))))))).	2562	2583	1	3UTR
hsa-miR-195-5p	MTHFSD	TAGCAGCACAGAAATATTGGC#CTTCTTTCTCTGTGCTGCTGG#((((((((((((.........#.)))))))))))).	2451	2472	1	3UTR
hsa-miR-195-5p	MTMR1	TAGCAGCACAGAAATATTGGC#TTTCTGTGGTGCA#..(((.((((((((.......#)))))))).))).	2817	2830	1	3UTR
hsa-miR-195-5p	MTMR12	TAGCAGCACAGAAATATTGGC#TTTCTGTGCTGCC#..((((((((((((.......#)))))))))))).	2671	2684	1	3UTR
hsa-miR-195-5p	MTMR12	TAGCAGCACAGAAATATTGGC#TTTCTGTGCTGCC#..((((((((((((.......#)))))))))))).	3001	3014	1	3UTR
hsa-miR-195-5p	MTURN	TAGCAGCACAGAAATATTGGC#GCCCTTCTGTGCCTGCC#..(((((((((((.....(((#))).)))))))).))).	3119	3136	1	3UTR
hsa-miR-195-5p	MTUS2	TAGCAGCACAGAAATATTGGC#GCCCCTACAGTTTGTGTTGCA#..((((((((((......(((#))).......)))))))))).	7370	7391	1	3UTR
hsa-miR-195-5p	MUSK	TAGCAGCACAGAAATATTGGC#GCTCTGAGTTATTTCAAAACTGATATTTCTGTGCA#.....(((((((((((((((.#.))))))))))))))).	3553	3588	1	3UTR
hsa-miR-195-5p	MUSK	TAGCAGCACAGAAATATTGGC#GCTCTGAGTTATTTCAAAACTGATATTTCTGTGCA#.....(((((((((((((((.#.))))))))))))))).	3811	3846	1	3UTR
hsa-miR-195-5p	MUSK	TAGCAGCACAGAAATATTGGC#GCTCTGAGTTATTTCAAAACTGATATTTCTGTGCA#.....(((((((((((((((.#.))))))))))))))).	3787	3822	1	3UTR
hsa-miR-195-5p	MXRA8	TAGCAGCACAGAAATATTGGC#TCTGTGTTGCTT#.(((((((((((.........#))))))))))).	2441	2453	1	3UTR
hsa-miR-195-5p	MYCBP	TAGCAGCACAGAAATATTGGC#TTTCTGTGCTGTTT#.(((((((((((((.......#))))))))))))).	1002	1016	1	3UTR
hsa-miR-195-5p	MYO6	TAGCAGCACAGAAATATTGGC#AATGTTTTCTTTGTGTGCTGTTAG#((((((((((.(((.......#.))).)))))))))).	5142	5166	1	3UTR
hsa-miR-195-5p	MYO6	TAGCAGCACAGAAATATTGGC#AATGTTTTCTTTGTGTGCTGTTAG#((((((((((.(((.......#.))).)))))))))).	5073	5097	1	3UTR
hsa-miR-195-5p	MYT1L	TAGCAGCACAGAAATATTGGC#GCCTCTTGTTTTTTGCTGCTGT#((((((((.(((((((..(((#)))...))))))))))))))).	4423	4445	0.961538	3UTR
hsa-miR-195-5p	MYT1L	TAGCAGCACAGAAATATTGGC#GCCTCTTGTTTTTTGCTGCTGT#((((((((.(((((((..(((#)))...))))))))))))))).	4429	4451	0.961538	3UTR
hsa-miR-195-5p	MYT1L	TAGCAGCACAGAAATATTGGC#GCCTCTTGTTTTTTGCTGCTGT#((((((((.(((((((..(((#)))...))))))))))))))).	4505	4527	0.961538	3UTR
hsa-miR-195-5p	MYT1L	TAGCAGCACAGAAATATTGGC#GCCTCTTGTTTTTTGCTGCTGT#((((((((.(((((((..(((#)))...))))))))))))))).	4295	4317	0.961538	3UTR
hsa-miR-195-5p	MYT1L	TAGCAGCACAGAAATATTGGC#GCCTCTTGTTTTTTGCTGCTGT#((((((((.(((((((..(((#)))...))))))))))))))).	4390	4412	0.961538	3UTR
hsa-miR-195-5p	MYT1L	TAGCAGCACAGAAATATTGGC#GCCTCTTGTTTTTTGCTGCTGT#((((((((.(((((((..(((#)))...))))))))))))))).	4472	4494	0.961538	3UTR
hsa-miR-195-5p	MYT1L	TAGCAGCACAGAAATATTGGC#GCCTCTTGTTTTTTGCTGCTGT#((((((((.(((((((..(((#)))...))))))))))))))).	4742	4764	0.961538	3UTR
hsa-miR-195-5p	MYT1L	TAGCAGCACAGAAATATTGGC#GCCTCTTGTTTTTTGCTGCTGT#((((((((.(((((((..(((#)))...))))))))))))))).	4709	4731	0.961538	3UTR
hsa-miR-195-5p	MZB1	TAGCAGCACAGAAATATTGGC#TCTGTGCTGCC#..((((((((((.........#)))))))))).	721	732	1	3UTR
hsa-miR-195-5p	N4BP3	TAGCAGCACAGAAATATTGGC#TTTCTGTGCTGCTGT#((((((((((((((.......#)))))))))))))).	4809	4824	1	3UTR
hsa-miR-195-5p	NAA30	TAGCAGCACAGAAATATTGGC#TTAAGGAACTGTGCTGCA#..(((((((((..........#.))))))))).	7268	7286	1	3UTR
hsa-miR-195-5p	NANP	TAGCAGCACAGAAATATTGGC#GCCAGTTTTCTGTCTACTGCC#..((((.(((((((.((((((#)))))))))))))...)))).	2534	2555	1	3UTR
hsa-miR-195-5p	NAPB	TAGCAGCACAGAAATATTGGC#GCCAGACGGCCTGTGTATTGTTTAAGCTCGCCAAGTCTGTGTTGCTGT#((((((((((((....(((((#.))))).)))))))))))).	1102	1150	1	3UTR
hsa-miR-195-5p	NAPB	TAGCAGCACAGAAATATTGGC#GCCAGACGGCCTGTGTATTGTTTAAGCTCGCCAAGTCTGTGTTGCTGT#((((((((((((....(((((#.))))).)))))))))))).	973	1021	1	3UTR
hsa-miR-195-5p	NAPB	TAGCAGCACAGAAATATTGGC#GCCAGACGGCCTGTGTATTGTTTAAGCTCGCCAAGTCTGTGTTGCTGT#((((((((((((....(((((#.))))).)))))))))))).	1043	1091	1	3UTR
hsa-miR-195-5p	NAPB	TAGCAGCACAGAAATATTGGC#GCCAGACGGCCTGTGTATTGTTTAAGCTCGCCAAGTCTGTGTTGCTGT#((((((((((((....(((((#.))))).)))))))))))).	1090	1138	1	3UTR
hsa-miR-195-5p	NAT16	TAGCAGCACAGAAATATTGGC#CTGTGCTGCTC#.((((((((((..........#)))))))))).	2888	2899	1	3UTR
hsa-miR-195-5p	NBEAL1	TAGCAGCACAGAAATATTGGC#TTGTGCTGCTAC#(((((((((((..........#))))))))))).	15792	15804	1	3UTR
hsa-miR-195-5p	NBEAL1	TAGCAGCACAGAAATATTGGC#TTGTGCTGCTAC#(((((((((((..........#))))))))))).	15705	15717	1	3UTR
hsa-miR-195-5p	NBPF3	TAGCAGCACAGAAATATTGGC#GCTGGAAATTTGCTGCCTCAATGTTTACTGTGCCTTTGTTTTTGCTAG#((((((((((((((((((((.#.))))))))).)))))).........))))).	3969	4017	1	3UTR
hsa-miR-195-5p	NCBP3	TAGCAGCACAGAAATATTGGC#TTTTGTGCTGTTAA#(((((((((((((........#))))))))))))).	2747	2761	1	3UTR
hsa-miR-195-5p	NCOA2	TAGCAGCACAGAAATATTGGC#TCAGTATTTCTCATGCTGTA#..((((((.(((((((((((.#)))))))))))..)))))).	7217	7237	1	3UTR
hsa-miR-195-5p	NDC1	TAGCAGCACAGAAATATTGGC#TCTGTGCTGA#...(((((((((.........#))))))))).	3692	3702	1	3UTR
hsa-miR-195-5p	NDUFA5	TAGCAGCACAGAAATATTGGC#CTGTGCTGTA#..(((((((((..........#))))))))).	8443	8453	1	3UTR
hsa-miR-195-5p	NDUFA5	TAGCAGCACAGAAATATTGGC#CTGTGCTGTA#..(((((((((..........#))))))))).	2535	2545	1	3UTR
hsa-miR-195-5p	NDUFA5	TAGCAGCACAGAAATATTGGC#CTGTGCTGTA#..(((((((((..........#))))))))).	2730	2740	1	3UTR
hsa-miR-195-5p	NDUFA5	TAGCAGCACAGAAATATTGGC#CTGTGCTGTA#..(((((((((..........#))))))))).	2463	2473	1	3UTR
hsa-miR-195-5p	NDUFA5	TAGCAGCACAGAAATATTGGC#CTGTGCTGTA#..(((((((((..........#))))))))).	2580	2590	1	3UTR
hsa-miR-195-5p	NDUFB5	TAGCAGCACAGAAATATTGGC#GCCATTCTTGTGTTGCTAT#(((((((((((((....((((#)))))))).))))))))).	3372	3391	1	3UTR
hsa-miR-195-5p	NDUFB5	TAGCAGCACAGAAATATTGGC#GCCATTCTTGTGTTGCTAT#(((((((((((((....((((#)))))))).))))))))).	3479	3498	1	3UTR
hsa-miR-195-5p	NDUFS7	TAGCAGCACAGAAATATTGGC#CTGTGCTGCTC#.((((((((((..........#)))))))))).	823	834	1	3UTR
hsa-miR-195-5p	NECAB2	TAGCAGCACAGAAATATTGGC#TCTGTGCTGCC#..((((((((((.........#)))))))))).	1179	1190	1	3UTR
hsa-miR-195-5p	NECTIN3	TAGCAGCACAGAAATATTGGC#GTTTCTGTGTTGTA#..(((((((((((((......#))))))))))))).	4101	4115	1	3UTR
hsa-miR-195-5p	NECTIN3	TAGCAGCACAGAAATATTGGC#GTTTCTGTGTTGTA#..(((((((((((((......#))))))))))))).	4075	4089	1	3UTR
hsa-miR-195-5p	NEK1	TAGCAGCACAGAAATATTGGC#GTTTTCTTTCTGTGTTGTG#..((((((((((((.......#.)))))))))))).	2810	2829	1	3UTR
hsa-miR-195-5p	NEK4	TAGCAGCACAGAAATATTGGC#TCTGTGTTGCC#..((((((((((.........#)))))))))).	4705	4716	1	3UTR
hsa-miR-195-5p	NEK9	TAGCAGCACAGAAATATTGGC#CTGTGCTGCA#..(((((((((..........#))))))))).	6344	6354	1	3UTR
hsa-miR-195-5p	NEMP2	TAGCAGCACAGAAATATTGGC#TCTGTGACTGCTGT#((((((((((((.........#)))))).)))))).	4722	4736	1	3UTR
hsa-miR-195-5p	NEO1	TAGCAGCACAGAAATATTGGC#GCCGTGTCTTTGTGCTGTG#..((((((((((.(((.((((#))))))).)))))))))).	4733	4752	1	3UTR
hsa-miR-195-5p	NEO1	TAGCAGCACAGAAATATTGGC#GCCGTGTCTTTGTGCTGTG#..((((((((((.(((.((((#))))))).)))))))))).	4859	4878	1	3UTR
hsa-miR-195-5p	NET1	TAGCAGCACAGAAATATTGGC#GCCAGTGTTTCTTTGCTAAGCC#..((((((.((((((((((((#)))))))))))).))))..)).	2158	2180	1	3UTR
hsa-miR-195-5p	NET1	TAGCAGCACAGAAATATTGGC#GCCAGTGTTTCTTTGCTAAGCC#..((((((.((((((((((((#)))))))))))).))))..)).	2299	2321	1	3UTR
hsa-miR-195-5p	NETO2	TAGCAGCACAGAAATATTGGC#TTTCTGGCTGCTAA#(((((((.((((((.......#))))))))))))).	3994	4008	1	3UTR
hsa-miR-195-5p	NETO2	TAGCAGCACAGAAATATTGGC#TTTCTGGCTGCTAA#(((((((.((((((.......#))))))))))))).	4195	4209	1	3UTR
hsa-miR-195-5p	NETO2	TAGCAGCACAGAAATATTGGC#TTTCTGGCTGCTAA#(((((((.((((((.......#))))))))))))).	4174	4188	1	3UTR
hsa-miR-195-5p	NEURL1B	TAGCAGCACAGAAATATTGGC#TTCTGTGCTGTC#..(((((((((((........#))))))))))).	3124	3136	1	3UTR
hsa-miR-195-5p	NEURL1B	TAGCAGCACAGAAATATTGGC#TTCTGTGCTGTC#..(((((((((((........#))))))))))).	2578	2590	1	3UTR
hsa-miR-195-5p	NEURL1B	TAGCAGCACAGAAATATTGGC#TTCTGTGCTGTC#..(((((((((((........#))))))))))).	2404	2416	1	3UTR
hsa-miR-195-5p	NFIA	TAGCAGCACAGAAATATTGGC#CTGTGCTGCG#..(((((((((..........#))))))))).	7703	7713	1	3UTR
hsa-miR-195-5p	NFIA	TAGCAGCACAGAAATATTGGC#CTGTGCTGCG#..(((((((((..........#))))))))).	7668	7678	1	3UTR
hsa-miR-195-5p	NFIA	TAGCAGCACAGAAATATTGGC#CTGTGCTGCG#..(((((((((..........#))))))))).	7467	7477	1	3UTR
hsa-miR-195-5p	NFIA	TAGCAGCACAGAAATATTGGC#CTGTGCTGCG#..(((((((((..........#))))))))).	7559	7569	1	3UTR
hsa-miR-195-5p	NFYA	TAGCAGCACAGAAATATTGGC#GTTGATATTTCTGGACTCTAG#(((.((..(((((((((((((#)))))))))))))..))))).	1713	1734	1	3UTR
hsa-miR-195-5p	NHEJ1	TAGCAGCACAGAAATATTGGC#GCTGGCGGGAGGAGTGGGGAATGGAAAAGGCTGTGCTGCTC#.((((((((((..........#.)))))))))).	4396	4437	1	3UTR
hsa-miR-195-5p	NHEJ1	TAGCAGCACAGAAATATTGGC#GCTGGCGGGAGGAGTGGGGAATGGAAAAGGCTGTGCTGCTC#.((((((((((..........#.)))))))))).	4461	4502	1	3UTR
hsa-miR-195-5p	NHEJ1	TAGCAGCACAGAAATATTGGC#GCTGGCGGGAGGAGTGGGGAATGGAAAAGGCTGTGCTGCTC#.((((((((((..........#.)))))))))).	4446	4487	1	3UTR
hsa-miR-195-5p	NINL	TAGCAGCACAGAAATATTGGC#CTGTGCTGCC#..(((((((((..........#))))))))).	4290	4300	1	3UTR
hsa-miR-195-5p	NINL	TAGCAGCACAGAAATATTGGC#CTGTGCTGCC#..(((((((((..........#))))))))).	3243	3253	1	3UTR
hsa-miR-195-5p	NKAIN2	TAGCAGCACAGAAATATTGGC#CTGTGCTGTTAA#(((((((((((..........#))))))))))).	2274	2286	1	3UTR
hsa-miR-195-5p	NKAIN2	TAGCAGCACAGAAATATTGGC#CTGTGCTGTTAA#(((((((((((..........#))))))))))).	2210	2222	1	3UTR
hsa-miR-195-5p	NKX3-1	TAGCAGCACAGAAATATTGGC#GTGCTGCTGA#(((((((((............#))))))))).	2434	2444	1	3UTR
hsa-miR-195-5p	NLE1	TAGCAGCACAGAAATATTGGC#CCTTTTTTTTCTGTCTGCTGA#((((((.(((((((....((.#)).....))))))))))))).	3715	3736	1	3UTR
hsa-miR-195-5p	NLGN1	TAGCAGCACAGAAATATTGGC#GTGGCTGTGCTGCTGA#(((((((((((..((......#))..))))))))))).	3809	3825	1	3UTR
hsa-miR-195-5p	NLGN1	TAGCAGCACAGAAATATTGGC#GTGGCTGTGCTGCTGA#(((((((((((..((......#))..))))))))))).	4090	4106	1	3UTR
hsa-miR-195-5p	NLGN1	TAGCAGCACAGAAATATTGGC#GTGGCTGTGCTGCTGA#(((((((((((..((......#))..))))))))))).	4030	4046	1	3UTR
hsa-miR-195-5p	NLRP10	TAGCAGCACAGAAATATTGGC#GTGCTGCTAT#(((((((((............#))))))))).	2437	2447	1	3UTR
hsa-miR-195-5p	NLRP10	TAGCAGCACAGAAATATTGGC#GTGCTGCTAT#(((((((((............#))))))))).	2505	2515	1	3UTR
hsa-miR-195-5p	NME9	TAGCAGCACAGAAATATTGGC#ATGGCTGTGCTGCTC#.((((((((((..((......#))..)))))))))).	1510	1525	1	3UTR
hsa-miR-195-5p	NMI	TAGCAGCACAGAAATATTGGC#CCATTTATGTTTAGATACAAAACTTATTTCCATGTTTCTGAATCTTCTTTGTTTCAAATGGTGCTGCA#..((((((((((((((.(((.#.)))))))))).....................))))))).	1114	1182	1	3UTR
hsa-miR-195-5p	NMNAT2	TAGCAGCACAGAAATATTGGC#CTGGGAGGGCTGTGCTGCTAG#(((((((((((..........#.))))))))))).	4386	4407	1	3UTR
hsa-miR-195-5p	NMNAT2	TAGCAGCACAGAAATATTGGC#CTGGGAGGGCTGTGCTGCTAG#(((((((((((..........#.))))))))))).	4379	4400	1	3UTR
hsa-miR-195-5p	NNMT	TAGCAGCACAGAAATATTGGC#CCACTTACTTGGTGCTGCA#..(((((((........(((.#)))........))))))).	1245	1264	1	3UTR
hsa-miR-195-5p	NOL4	TAGCAGCACAGAAATATTGGC#GCCAAATTTCTTGTTGCTAC#((((((((.((((((.(((((#))))))))))))))))))).	2440	2460	1	3UTR
hsa-miR-195-5p	NOL4	TAGCAGCACAGAAATATTGGC#GCCAAATTTCTTGTTGCTAC#((((((((.((((((.(((((#))))))))))))))))))).	2326	2346	1	3UTR
hsa-miR-195-5p	NOL4	TAGCAGCACAGAAATATTGGC#GCCAAATTTCTTGTTGCTAC#((((((((.((((((.(((((#))))))))))))))))))).	3994	4014	1	3UTR
hsa-miR-195-5p	NOL4L	TAGCAGCACAGAAATATTGGC#GTGCTGCTAA#(((((((((............#))))))))).	2874	2884	1	3UTR
hsa-miR-195-5p	NOL6	TAGCAGCACAGAAATATTGGC#CCTGTAATTCTGGCTGTTT#.((((((.(((((.(((.((.#)).))).))))))))))).	4406	4425	0.969231	3UTR
hsa-miR-195-5p	NOL6	TAGCAGCACAGAAATATTGGC#CCTGTAATTCTGGCTGTTT#.((((((.(((((.(((.((.#)).))).))))))))))).	3065	3084	0.969231	3UTR
hsa-miR-195-5p	NOMO1	TAGCAGCACAGAAATATTGGC#GCCTGTGCTGCTGG#(((((((((((..........#.))))))))))).	3906	3920	1	3UTR
hsa-miR-195-5p	NOPCHAP1	TAGCAGCACAGAAATATTGGC#GCCAGTACTGTGCTGTTT#.((((((((((...(((((((#))))))))))))))))).	14754	14772	1	3UTR
hsa-miR-195-5p	NOVA2	TAGCAGCACAGAAATATTGGC#TTTTGTGCTGCA#..(((((((((((........#))))))))))).	4878	4890	1	3UTR
hsa-miR-195-5p	NOX4	TAGCAGCACAGAAATATTGGC#TTTCTGTGTTGTG#..((((((((((((.......#)))))))))))).	2164	2177	1	3UTR
hsa-miR-195-5p	NOX4	TAGCAGCACAGAAATATTGGC#GCTGAAATTCCATTTTCTGTGTTGTG#..((((((((((((...(((.#.))).)))))))))))).	2552	2578	1	3UTR
hsa-miR-195-5p	NOX4	TAGCAGCACAGAAATATTGGC#TTTCTGTGTTGTG#..((((((((((((.......#)))))))))))).	2156	2169	1	3UTR
hsa-miR-195-5p	NOX4	TAGCAGCACAGAAATATTGGC#TTTCTGTGTTGTG#..((((((((((((.......#)))))))))))).	2077	2090	1	3UTR
hsa-miR-195-5p	NPTX1	TAGCAGCACAGAAATATTGGC#GCCCCGGTTCTGTGTTGTG#..(((((((((((.....(((#)))....))))))))))).	3473	3492	1	3UTR
hsa-miR-195-5p	NR4A1	TAGCAGCACAGAAATATTGGC#GCCGTGCTGTAAATAAGCCCAGTGCTGCTGT#(((((((((............#.))))))))).	2194	2225	1	3UTR
hsa-miR-195-5p	NR4A1	TAGCAGCACAGAAATATTGGC#GCCGTGCTGTAAATAAGCCCAGTGCTGCTGT#(((((((((............#.))))))))).	2295	2326	1	3UTR
hsa-miR-195-5p	NR4A1	TAGCAGCACAGAAATATTGGC#GCCGTGCTGTAAATAAGCCCAGTGCTGCTGT#(((((((((............#.))))))))).	3222	3253	1	3UTR
hsa-miR-195-5p	NR4A1	TAGCAGCACAGAAATATTGGC#GCCGTGCTGTAAATAAGCCCAGTGCTGCTGT#(((((((((............#.))))))))).	2344	2375	1	3UTR
hsa-miR-195-5p	NRARP	TAGCAGCACAGAAATATTGGC#CCTTCATGGAAGTGCTGCTGA#(((((((((............#.))))))))).	2204	2225	1	3UTR
hsa-miR-195-5p	NRIP3	TAGCAGCACAGAAATATTGGC#GCCTCTCTGCATTGGCACTTTATCCTTTCAGTGTTTCTGGCTGTG#..(((((.((((((((((((.#.))))))))))))))))).	3664	3709	1	3UTR
hsa-miR-195-5p	NRXN1	TAGCAGCACAGAAATATTGGC#CCTTAACTCTGGCTGCTGC#(((((((.((((.........#.))))))))))).	7039	7058	1	3UTR
hsa-miR-195-5p	NRXN1	TAGCAGCACAGAAATATTGGC#CCATTTTCAAGTCCTGTGTTGCTAT#(((((((((((..........#.))))))))))).	3712	3737	1	3UTR
hsa-miR-195-5p	NSD2	TAGCAGCACAGAAATATTGGC#TTTACTGTGCTGTTAA#((((((((((((((.......#))).))))))))))).	7486	7502	1	3UTR
hsa-miR-195-5p	NSD2	TAGCAGCACAGAAATATTGGC#TTTACTGTGCTGTTAA#((((((((((((((.......#))).))))))))))).	7161	7177	1	3UTR
hsa-miR-195-5p	NSG2	TAGCAGCACAGAAATATTGGC#GGTATTTTTTTGTGGCTTGCTGTGTTGCTGA#(((((((((((..........#.))))))))))).	2029	2060	1	3UTR
hsa-miR-195-5p	NT5C1B	TAGCAGCACAGAAATATTGGC#TTCTGTGACTGCTAT#(((((((((((((........#))))))).)))))).	2198	2213	1	3UTR
hsa-miR-195-5p	NT5C1B	TAGCAGCACAGAAATATTGGC#TTCTGTGACTGCTAT#(((((((((((((........#))))))).)))))).	2378	2393	1	3UTR
hsa-miR-195-5p	NT5DC3	TAGCAGCACAGAAATATTGGC#GTGCTGCTGG#(((((((((............#))))))))).	6675	6685	1	3UTR
hsa-miR-195-5p	NTMT1	TAGCAGCACAGAAATATTGGC#GTGCTGCTGA#(((((((((............#))))))))).	851	861	1	3UTR
hsa-miR-195-5p	NTMT1	TAGCAGCACAGAAATATTGGC#GTGCTGCTGA#(((((((((............#))))))))).	825	835	1	3UTR
hsa-miR-195-5p	NTNG1	TAGCAGCACAGAAATATTGGC#GGCAATAAAAGGTAAACAGGTAATGCCTGTGCTGCC#..(((((((((...(((((.(#.).))))).))))))))).	4008	4044	0.961538	3UTR
hsa-miR-195-5p	NTNG1	TAGCAGCACAGAAATATTGGC#GGCAATAAAAGGTAAACAGGTAATGCCTGTGCTGCC#..(((((((((...(((((.(#.).))))).))))))))).	3952	3988	0.961538	3UTR
hsa-miR-195-5p	NTNG1	TAGCAGCACAGAAATATTGGC#GGCAATAAAAGGTAAACAGGTAATGCCTGTGCTGCC#..(((((((((...(((((.(#.).))))).))))))))).	4245	4281	0.961538	3UTR
hsa-miR-195-5p	NTPCR	TAGCAGCACAGAAATATTGGC#GTGCTGCTGT#(((((((((............#))))))))).	6265	6275	1	3UTR
hsa-miR-195-5p	NTRK2	TAGCAGCACAGAAATATTGGC#GTTAATATTTCTATAGTAATGGCTCACTTTGGGGAGATTGTGCTGCA#..(((((((((((((((((((#))))))))))))...........................))))))).	6000	6047	1	3UTR
hsa-miR-195-5p	NTRK2	TAGCAGCACAGAAATATTGGC#GTTAATATTTCTATAGTAATGGCTCACTTTGGGGAGATTGTGCTGCA#..(((((((((((((((((((#))))))))))))...........................))))))).	5952	5999	1	3UTR
hsa-miR-195-5p	NTRK3	TAGCAGCACAGAAATATTGGC#TTGTGCTGCTAT#(((((((((((..........#))))))))))).	9302	9314	1	3UTR
hsa-miR-195-5p	NTRK3	TAGCAGCACAGAAATATTGGC#TTGTGCTGCTAT#(((((((((((..........#))))))))))).	9614	9626	1	3UTR
hsa-miR-195-5p	NTRK3	TAGCAGCACAGAAATATTGGC#TTGTGCTGCTAT#(((((((((((..........#))))))))))).	9656	9668	1	3UTR
hsa-miR-195-5p	NUDCD3	TAGCAGCACAGAAATATTGGC#TTCTGTGTTGCA#..(((((((((((........#))))))))))).	3107	3119	1	3UTR
hsa-miR-195-5p	NUDT3	TAGCAGCACAGAAATATTGGC#TCTGTGCTGTTT#.(((((((((((.........#))))))))))).	5627	5639	1	3UTR
hsa-miR-195-5p	NUDT4	TAGCAGCACAGAAATATTGGC#AGTAGAAACTGTGCTGCA#..(((((((((..........#.))))))))).	3610	3628	1	3UTR
hsa-miR-195-5p	NUDT4	TAGCAGCACAGAAATATTGGC#AGTAGAAACTGTGCTGCA#..(((((((((..........#.))))))))).	3607	3625	1	3UTR
hsa-miR-195-5p	NUDT4	TAGCAGCACAGAAATATTGGC#AGTAGAAACTGTGCTGCA#..(((((((((..........#.))))))))).	3326	3344	1	3UTR
hsa-miR-195-5p	NUDT4	TAGCAGCACAGAAATATTGGC#AGTAGAAACTGTGCTGCA#..(((((((((..........#.))))))))).	3323	3341	1	3UTR
hsa-miR-195-5p	NUDT4	TAGCAGCACAGAAATATTGGC#AGTAGAAACTGTGCTGCA#..(((((((((..........#.))))))))).	3226	3244	1	3UTR
hsa-miR-195-5p	NUDT4B	TAGCAGCACAGAAATATTGGC#AGTAGAAACTGTGCTGCA#..(((((((((..........#.))))))))).	3392	3410	1	3UTR
hsa-miR-195-5p	NUP155	TAGCAGCACAGAAATATTGGC#GTGCTGCTAC#(((((((((............#))))))))).	6830	6840	1	3UTR
hsa-miR-195-5p	NUP155	TAGCAGCACAGAAATATTGGC#GTGCTGCTAC#(((((((((............#))))))))).	7177	7187	1	3UTR
hsa-miR-195-5p	NUP93	TAGCAGCACAGAAATATTGGC#TCTGTGCTGCTT#.(((((((((((.........#))))))))))).	6625	6637	1	3UTR
hsa-miR-195-5p	NUP93	TAGCAGCACAGAAATATTGGC#TCTGTGCTGCTT#.(((((((((((.........#))))))))))).	6617	6629	1	3UTR
hsa-miR-195-5p	NUPR1	TAGCAGCACAGAAATATTGGC#GCCTGTGCTGCTGA#(((((((((((..........#.))))))))))).	4830	4844	1	3UTR
hsa-miR-195-5p	NUPR1	TAGCAGCACAGAAATATTGGC#GCCTGTGCTGCTGA#(((((((((((..........#.))))))))))).	4884	4898	1	3UTR
hsa-miR-195-5p	NXPH2	TAGCAGCACAGAAATATTGGC#TCTGTGCTGTTAT#((((((((((((.........#)))))))))))).	1436	1449	1	3UTR
hsa-miR-195-5p	NYAP2	TAGCAGCACAGAAATATTGGC#GCAGTTTTTCTTGTAAGGGTATTGACAGCAATAGTTCAGTGCTGCTC#.((((((((.(((.(((((..#.))))).))).)))))))).	4688	4735	1	3UTR
hsa-miR-195-5p	OCRL	TAGCAGCACAGAAATATTGGC#TCTGTGCTGCA#..((((((((((.........#)))))))))).	4642	4653	1	3UTR
hsa-miR-195-5p	OLFM1	TAGCAGCACAGAAATATTGGC#CTGTGTTGCTGT#(((((((((((..........#))))))))))).	2074	2086	1	3UTR
hsa-miR-195-5p	OLFM1	TAGCAGCACAGAAATATTGGC#CTGTGTTGCTGT#(((((((((((..........#))))))))))).	1959	1971	1	3UTR
hsa-miR-195-5p	OPA3	TAGCAGCACAGAAATATTGGC#GCTACTCCTGGGCTGGTCGCTGTGTTGCTGA#(((((((((((....((((((#.))))))..))))))))))).	5997	6028	1	3UTR
hsa-miR-195-5p	OPRD1	TAGCAGCACAGAAATATTGGC#GCCAATTTTTTTTTTTTTCAATAGAGACCAGAGTGTCTCTGTGTTGCC#..((((((((((.(((((((.#.)))..)))).)))))))))).	5551	5599	1	3UTR
hsa-miR-195-5p	OR14J1	TAGCAGCACAGAAATATTGGC#TTGATGTGCTGCTGG#((((((((((..((.......#))..)))))))))).	4911	4926	1	3UTR
hsa-miR-195-5p	OR2A7	TAGCAGCACAGAAATATTGGC#TTGTGCTGCA#..(((((((((..........#))))))))).	1240	1250	1	3UTR
hsa-miR-195-5p	OR2AG1	TAGCAGCACAGAAATATTGGC#GTCATCCACAGCCTAGTTATTTCTGTCTCTGCTGCTAA#((((((((((((((((..(((#.)))....)))))))))....))))))).	6385	6423	1	3UTR
hsa-miR-195-5p	OR2AG1	TAGCAGCACAGAAATATTGGC#GTCAGTGTGTCTGTGTGTTTGTGCTAA#((((((((((((.((((((((#)))))))).))))))).....))))).	2232	2259	1	3UTR
hsa-miR-195-5p	OR2M3	TAGCAGCACAGAAATATTGGC#GCTAGGGTCTTTGGTTGTGTTTTTGTTTATTGTGCTGCTT#.(((((((((((((((..(((#.)))..))))).)))))))))).	6707	6747	1	3UTR
hsa-miR-195-5p	OR2T8	TAGCAGCACAGAAATATTGGC#CTACATCTGTTGTCTCTGTGTGTGTGTGTGTTTGTGTGTTGCTT#.(((((((((.((((((....#.)))))).))))))))).	1310	1354	1	3UTR
hsa-miR-195-5p	OR3A2	TAGCAGCACAGAAATATTGGC#CCATACTGTTCTGTGATCTGCTT#.((((((((((((....(((.#))).....)))))))..))))).	3138	3161	1	3UTR
hsa-miR-195-5p	OR4K2	TAGCAGCACAGAAATATTGGC#TCAAAACTGTGCTGCTT#.((((((((((..........#.)))))))))).	3699	3716	1	3UTR
hsa-miR-195-5p	OR5A1	TAGCAGCACAGAAATATTGGC#GCCAATGTTTGCTTTTGTTGCA#..((((((.((((((((((((#)))))))))).))..)))))).	3233	3255	1	3UTR
hsa-miR-195-5p	OR6B1	TAGCAGCACAGAAATATTGGC#GTGCTGCTGG#(((((((((............#))))))))).	4605	4615	1	3UTR
hsa-miR-195-5p	OR7A10	TAGCAGCACAGAAATATTGGC#GCTACTTCTGCCTAATGTTTTCCAGTGCTGCC#..(((((((.(((((((((((#.))).))))))))...))))))).	1729	1761	1	3UTR
hsa-miR-195-5p	ORC4	TAGCAGCACAGAAATATTGGC#TTGATGTGCTGCTGG#((((((((((..((.......#))..)))))))))).	5349	5364	1	3UTR
hsa-miR-195-5p	ORC4	TAGCAGCACAGAAATATTGGC#TTGATGTGCTGCTGG#((((((((((..((.......#))..)))))))))).	5348	5363	1	3UTR
hsa-miR-195-5p	ORC4	TAGCAGCACAGAAATATTGGC#TTGATGTGCTGCTGG#((((((((((..((.......#))..)))))))))).	5503	5518	1	3UTR
hsa-miR-195-5p	ORC4	TAGCAGCACAGAAATATTGGC#TTGATGTGCTGCTGG#((((((((((..((.......#))..)))))))))).	5107	5122	1	3UTR
hsa-miR-195-5p	ORC4	TAGCAGCACAGAAATATTGGC#TTGATGTGCTGCTGG#((((((((((..((.......#))..)))))))))).	5275	5290	1	3UTR
hsa-miR-195-5p	OSBPL9	TAGCAGCACAGAAATATTGGC#GCCAGGGCTTCTCAAAGTGCTGCTGC#(((((((((((((...(((((#)))))...))))....))))))))).	3360	3386	1	3UTR
hsa-miR-195-5p	OSBPL9	TAGCAGCACAGAAATATTGGC#GCCAGGGCTTCTCAAAGTGCTGCTGC#(((((((((((((...(((((#)))))...))))....))))))))).	3422	3448	1	3UTR
hsa-miR-195-5p	OSBPL9	TAGCAGCACAGAAATATTGGC#GCCAGGGCTTCTCAAAGTGCTGCTGC#(((((((((((((...(((((#)))))...))))....))))))))).	3321	3347	1	3UTR
hsa-miR-195-5p	OSBPL9	TAGCAGCACAGAAATATTGGC#GCCAGGGCTTCTCAAAGTGCTGCTGC#(((((((((((((...(((((#)))))...))))....))))))))).	3225	3251	1	3UTR
hsa-miR-195-5p	OSBPL9	TAGCAGCACAGAAATATTGGC#GCCAGGGCTTCTCAAAGTGCTGCTGC#(((((((((((((...(((((#)))))...))))....))))))))).	3371	3397	1	3UTR
hsa-miR-195-5p	OSBPL9	TAGCAGCACAGAAATATTGGC#GCCAGGGCTTCTCAAAGTGCTGCTGC#(((((((((((((...(((((#)))))...))))....))))))))).	3198	3224	1	3UTR
hsa-miR-195-5p	OSBPL9	TAGCAGCACAGAAATATTGGC#GCCAGGGCTTCTCAAAGTGCTGCTGC#(((((((((((((...(((((#)))))...))))....))))))))).	3383	3409	1	3UTR
hsa-miR-195-5p	OSBPL9	TAGCAGCACAGAAATATTGGC#GCCAGGGCTTCTCAAAGTGCTGCTGC#(((((((((((((...(((((#)))))...))))....))))))))).	3452	3478	1	3UTR
hsa-miR-195-5p	OTOA	TAGCAGCACAGAAATATTGGC#CTGTGTTGCC#..(((((((((..........#))))))))).	2534	2544	1	3UTR
hsa-miR-195-5p	OTOF	TAGCAGCACAGAAATATTGGC#GTCTGGGTTTCTGTTGGCTGTTT#.((((((((((((((...(((#)))...))))))))..)))))).	6942	6965	0.974359	3UTR
hsa-miR-195-5p	OTUD4	TAGCAGCACAGAAATATTGGC#GTTATTTACCTCTGTGCTGTTT#.(((((((((((.........#.))))))))))).	5554	5576	1	3UTR
hsa-miR-195-5p	OTUD4	TAGCAGCACAGAAATATTGGC#GTTATTTACCTCTGTGCTGTTT#.(((((((((((.........#.))))))))))).	4881	4903	1	3UTR
hsa-miR-195-5p	P2RX3	TAGCAGCACAGAAATATTGGC#GTTACCACTTCTGTGTGCTAG#(((((.(((((((........#.)))))))))))).	3408	3429	1	3UTR
hsa-miR-195-5p	P2RY2	TAGCAGCACAGAAATATTGGC#GCCAGTTGGCTTCTGTGCCTGACTCTGTGCTGA#(((((((((((((..((((((#))))))....)))))))).........))))).	2304	2337	1	3UTR
hsa-miR-195-5p	PABIR2	TAGCAGCACAGAAATATTGGC#TGTTTCTGTTGCTGCTT#.(((((((((((((((.....#))))))))).)))))).	2823	2840	1	3UTR
hsa-miR-195-5p	PABIR2	TAGCAGCACAGAAATATTGGC#TGTTTCTGTTGCTGCTT#.(((((((((((((((.....#))))))))).)))))).	1913	1930	1	3UTR
hsa-miR-195-5p	PABIR2	TAGCAGCACAGAAATATTGGC#TGTTTCTGTTGCTGCTT#.(((((((((((((((.....#))))))))).)))))).	1126	1143	1	3UTR
hsa-miR-195-5p	PABIR2	TAGCAGCACAGAAATATTGGC#TGTTTCTGTTGCTGCTT#.(((((((((((((((.....#))))))))).)))))).	1970	1987	1	3UTR
hsa-miR-195-5p	PABIR2	TAGCAGCACAGAAATATTGGC#TGTTTCTGTTGCTGCTT#.(((((((((((((((.....#))))))))).)))))).	1916	1933	1	3UTR
hsa-miR-195-5p	PABPC1L2A	TAGCAGCACAGAAATATTGGC#TGTGCTGCTT#.(((((((((...........#))))))))).	1186	1196	1	3UTR
hsa-miR-195-5p	PABPC4L	TAGCAGCACAGAAATATTGGC#TGTGCTGCTT#.(((((((((...........#))))))))).	2627	2637	1	3UTR
hsa-miR-195-5p	PACRGL	TAGCAGCACAGAAATATTGGC#TCTCTCTTTCTGTCTGCTAG#((((((.(((((((.......#.))))))))))))).	4165	4185	1	3UTR
hsa-miR-195-5p	PACRGL	TAGCAGCACAGAAATATTGGC#TCTCTCTTTCTGTCTGCTAG#((((((.(((((((.......#.))))))))))))).	4165	4185	1	3UTR
hsa-miR-195-5p	PACRGL	TAGCAGCACAGAAATATTGGC#TCTCTCTTTCTGTCTGCTAG#((((((.(((((((.......#.))))))))))))).	4084	4104	1	3UTR
hsa-miR-195-5p	PACRGL	TAGCAGCACAGAAATATTGGC#TCTCTCTTTCTGTCTGCTAG#((((((.(((((((.......#.))))))))))))).	4292	4312	1	3UTR
hsa-miR-195-5p	PAFAH1B2	TAGCAGCACAGAAATATTGGC#GCTAAAGCCTGAAATATTGTCTGTGCTGTG#..(((((((((((((((((((#.)))...)))))).)))))))))).	3830	3860	1	3UTR
hsa-miR-195-5p	PAFAH2	TAGCAGCACAGAAATATTGGC#GTGCTGCTGC#(((((((((............#))))))))).	1674	1684	1	3UTR
hsa-miR-195-5p	PAFAH2	TAGCAGCACAGAAATATTGGC#GTGCTGCTGC#(((((((((............#))))))))).	1616	1626	1	3UTR
hsa-miR-195-5p	PAGR1	TAGCAGCACAGAAATATTGGC#GCTGAGCTGTTCTGTCTCGAAAAGTTCCTAAAACTGTGCTGCTT#.((((((((((..........#.)))))))))).	3661	3705	1	3UTR
hsa-miR-195-5p	PAK5	TAGCAGCACAGAAATATTGGC#CAATACATTTTGTGTTGCTT#.((((((((((((.(((((..#)))))..)))))))))))).	4037	4057	1	3UTR
hsa-miR-195-5p	PALM2AKAP2	TAGCAGCACAGAAATATTGGC#GCCAATTTTGATTTTGTGTTGCTC#.((((((((((((..((((((#)))))).....)))))))))))).	6756	6780	1	3UTR
hsa-miR-195-5p	PALM2AKAP2	TAGCAGCACAGAAATATTGGC#GCCAATTTTGATTTTGTGTTGCTC#.((((((((((((..((((((#)))))).....)))))))))))).	7371	7395	1	3UTR
hsa-miR-195-5p	PALM2AKAP2	TAGCAGCACAGAAATATTGGC#GCCAATTTTGATTTTGTGTTGCTC#.((((((((((((..((((((#)))))).....)))))))))))).	6555	6579	1	3UTR
hsa-miR-195-5p	PALM2AKAP2	TAGCAGCACAGAAATATTGGC#GCCAATTTTGATTTTGTGTTGCTC#.((((((((((((..((((((#)))))).....)))))))))))).	7332	7356	1	3UTR
hsa-miR-195-5p	PALM2AKAP2	TAGCAGCACAGAAATATTGGC#GCCAATTTTGATTTTGTGTTGCTC#.((((((((((((..((((((#)))))).....)))))))))))).	6717	6741	1	3UTR
hsa-miR-195-5p	PAM	TAGCAGCACAGAAATATTGGC#GCCAGTGTCTTTCTTTGGTGCC#..(((.((.((((((((((((#))))))))..)))).)).))).	3703	3725	1	3UTR
hsa-miR-195-5p	PANK2	TAGCAGCACAGAAATATTGGC#CTGTGCTGCG#..(((((((((..........#))))))))).	3528	3538	1	3UTR
hsa-miR-195-5p	PANK2	TAGCAGCACAGAAATATTGGC#CTGTGCTGCG#..(((((((((..........#))))))))).	3064	3074	1	3UTR
hsa-miR-195-5p	PANK2	TAGCAGCACAGAAATATTGGC#CTGTGCTGCG#..(((((((((..........#))))))))).	2696	2706	1	3UTR
hsa-miR-195-5p	PAQR3	TAGCAGCACAGAAATATTGGC#GCCATGTGCTTTCACTGGAAGTACCACACTTGCATTTCTGTGTTGTG#..(((((((((((((......#.))))))))))))).	9365	9412	1	3UTR
hsa-miR-195-5p	PAQR9	TAGCAGCACAGAAATATTGGC#GTTTCTGTTGTTGCTAT#(((((((((((((((......#)))))))).))))))).	1516	1533	1	3UTR
hsa-miR-195-5p	PARP16	TAGCAGCACAGAAATATTGGC#GCCTCTTTTCTGGCTGTG#..(((((.((((((....(((#)))...))))))))))).	2260	2278	1	3UTR
hsa-miR-195-5p	PARP16	TAGCAGCACAGAAATATTGGC#GCCTCTTTTCTGGCTGTG#..(((((.((((((....(((#)))...))))))))))).	2257	2275	1	3UTR
hsa-miR-195-5p	PARP16	TAGCAGCACAGAAATATTGGC#GCCTCTTTTCTGGCTGTG#..(((((.((((((....(((#)))...))))))))))).	1912	1930	1	3UTR
hsa-miR-195-5p	PARVB	TAGCAGCACAGAAATATTGGC#TTCTGTGCTGCC#..(((((((((((........#))))))))))).	3435	3447	1	3UTR
hsa-miR-195-5p	PARVB	TAGCAGCACAGAAATATTGGC#TTCTGTGCTGCC#..(((((((((((........#))))))))))).	3382	3394	1	3UTR
hsa-miR-195-5p	PARVB	TAGCAGCACAGAAATATTGGC#TTCTGTGCTGCC#..(((((((((((........#))))))))))).	3719	3731	1	3UTR
hsa-miR-195-5p	PATJ	TAGCAGCACAGAAATATTGGC#ATTACTGTGCTGTC#..(((((((((.(((......#))).))))))))).	6623	6637	1	3UTR
hsa-miR-195-5p	PATJ	TAGCAGCACAGAAATATTGGC#CTGTGCTGTC#..(((((((((..........#))))))))).	5622	5632	1	3UTR
hsa-miR-195-5p	PAX5	TAGCAGCACAGAAATATTGGC#GCCAAGGTCATGTGCTGTC#..((((((((((....(((((#)))))..)).)))))))).	4838	4857	1	3UTR
hsa-miR-195-5p	PAX5	TAGCAGCACAGAAATATTGGC#GCCAAGGTCATGTGCTGTC#..((((((((((....(((((#)))))..)).)))))))).	4802	4821	1	3UTR
hsa-miR-195-5p	PAX5	TAGCAGCACAGAAATATTGGC#GCCAAGGTCATGTGCTGTC#..((((((((((....(((((#)))))..)).)))))))).	4857	4876	1	3UTR
hsa-miR-195-5p	PAX9	TAGCAGCACAGAAATATTGGC#TCTGTGCTGTG#..((((((((((.........#)))))))))).	2941	2952	1	3UTR
hsa-miR-195-5p	PAX9	TAGCAGCACAGAAATATTGGC#TCTGTGCTGTG#..((((((((((.........#)))))))))).	3437	3448	1	3UTR
hsa-miR-195-5p	PCDH9	TAGCAGCACAGAAATATTGGC#GCCAGTACTGTGTGCA#..(((.(((((...(((((((#))))))))))))))).	24907	24923	1	3UTR
hsa-miR-195-5p	PCDHA4	TAGCAGCACAGAAATATTGGC#TGAATGGAACTGTGCTGCTGG#(((((((((((...((((.(.#).))))...))))))))))).	10196	10217	1	3UTR
hsa-miR-195-5p	PCDHGA10	TAGCAGCACAGAAATATTGGC#GCCCGTGTTGTGTTTTGTGCTGTG#..(((((((((((((((.(((#))).)))))....)))))))))).	4601	4625	1	3UTR
hsa-miR-195-5p	PCDHGA12	TAGCAGCACAGAAATATTGGC#GCCCGTGTTGTGTTTTGTGCTGTG#..(((((((((((((((.(((#))).)))))....)))))))))).	4653	4677	1	3UTR
hsa-miR-195-5p	PCDHGA9	TAGCAGCACAGAAATATTGGC#GCCCGTGTTGTGTTTTGTGCTGTG#..(((((((((((((((.(((#))).)))))....)))))))))).	4575	4599	1	3UTR
hsa-miR-195-5p	PCDHGB4	TAGCAGCACAGAAATATTGGC#GCCCGTGTTGTGTTTTGTGCTGTG#..(((((((((((((((.(((#))).)))))....)))))))))).	4560	4584	1	3UTR
hsa-miR-195-5p	PCDHGB5	TAGCAGCACAGAAATATTGGC#GCCCGTGTTGTGTTTTGTGCTGTG#..(((((((((((((((.(((#))).)))))....)))))))))).	4554	4578	1	3UTR
hsa-miR-195-5p	PCDHGB6	TAGCAGCACAGAAATATTGGC#GCCCGTGTTGTGTTTTGTGCTGTG#..(((((((((((((((.(((#))).)))))....)))))))))).	4576	4600	1	3UTR
hsa-miR-195-5p	PCMTD2	TAGCAGCACAGAAATATTGGC#TCATATGCTAGACTTTTCCTAGCATTTCGTATTTCTGTGTTGTC#..(((((((((((((((....#.))))))))))))))).	3136	3180	1	3UTR
hsa-miR-195-5p	PCMTD2	TAGCAGCACAGAAATATTGGC#TCATATGCTAGACTTTTCCTAGCATTTCGTATTTCTGTGTTGTC#..(((((((((((((((....#.))))))))))))))).	3055	3099	1	3UTR
hsa-miR-195-5p	PCNX1	TAGCAGCACAGAAATATTGGC#CTGTGCTGCTC#.((((((((((..........#)))))))))).	8109	8120	1	3UTR
hsa-miR-195-5p	PCNX1	TAGCAGCACAGAAATATTGGC#CTGTGCTGCTC#.((((((((((..........#)))))))))).	7776	7787	1	3UTR
hsa-miR-195-5p	PDAP1	TAGCAGCACAGAAATATTGGC#CTGTGTTGCC#..(((((((((..........#))))))))).	1000	1010	1	3UTR
hsa-miR-195-5p	PDCD5	TAGCAGCACAGAAATATTGGC#GCTAAGATGCCTTGCTTATGTTCTCTGTGTTGCTGT#(((((((((((((((((.(((#.))).))))).)))))))))))).	679	715	1	3UTR
hsa-miR-195-5p	PDE12	TAGCAGCACAGAAATATTGGC#GCAAACAATCGTTTCTGGCTGTA#..(((((.(((((((((((((#))...)))).)))))))))))).	4890	4913	1	3UTR
hsa-miR-195-5p	PDE12	TAGCAGCACAGAAATATTGGC#GCCATGTTGGTTTGCTGCA#..((((((....((((.((((#))))))))....)))))).	5533	5552	1	3UTR
hsa-miR-195-5p	PDE4D	TAGCAGCACAGAAATATTGGC#CCAATATTTTCTTCTGTTTTGCTGCA#..((((((((((((((((((.#))))))))....)))))...))))).	5665	5691	1	3UTR
hsa-miR-195-5p	PDE4D	TAGCAGCACAGAAATATTGGC#CCAATATTTTCTTCTGTTTTGCTGCA#..((((((((((((((((((.#))))))))....)))))...))))).	5396	5422	1	3UTR
hsa-miR-195-5p	PDE4D	TAGCAGCACAGAAATATTGGC#CCAATATTTTCTTCTGTTTTGCTGCA#..((((((((((((((((((.#))))))))....)))))...))))).	5628	5654	1	3UTR
hsa-miR-195-5p	PDE4DIP	TAGCAGCACAGAAATATTGGC#ATGGCACTGTGCTGTTAA#(((((((((((..........#.))))))))))).	8647	8665	1	3UTR
hsa-miR-195-5p	PDE4DIP	TAGCAGCACAGAAATATTGGC#ATGGCACTGTGCTGTTAA#(((((((((((..........#.))))))))))).	7132	7150	1	3UTR
hsa-miR-195-5p	PDK1	TAGCAGCACAGAAATATTGGC#GCTATGATTGTGCTGCTGC#((((((((((...((..((((#))))..)))))))))))).	12639	12658	1	3UTR
hsa-miR-195-5p	PDLIM5	TAGCAGCACAGAAATATTGGC#CAGTTATGCTGTGCTGCC#..(((((((((....((((..#))))....))))))))).	903	921	1	3UTR
hsa-miR-195-5p	PDLIM7	TAGCAGCACAGAAATATTGGC#TCTGTGCTGCC#..((((((((((.........#)))))))))).	967	978	1	3UTR
hsa-miR-195-5p	PDZD4	TAGCAGCACAGAAATATTGGC#CCTTTCTGTGCTTGCC#..((((((((((((.......#.)))))))))).)).	3054	3070	1	3UTR
hsa-miR-195-5p	PDZD4	TAGCAGCACAGAAATATTGGC#CCTTTCTGTGCTTGCC#..((((((((((((.......#.)))))))))).)).	3072	3088	1	3UTR
hsa-miR-195-5p	PDZD4	TAGCAGCACAGAAATATTGGC#CCTTTCTGTGCTTGCC#..((((((((((((.......#.)))))))))).)).	2727	2743	1	3UTR
hsa-miR-195-5p	PEDS1-UBE2V1	TAGCAGCACAGAAATATTGGC#CCGGTGCATGCCTTGGTTTTGGTGCTGCTGC#(((((((((.(((((...(((#.)))...))))).))))))))).	2394	2425	1	3UTR
hsa-miR-195-5p	PELO	TAGCAGCACAGAAATATTGGC#GCCGGTCTTTCCTGTGTCTGTG#..((((((((((((.((((((#)))))).)))).)))).)))).	3448	3470	1	3UTR
hsa-miR-195-5p	PERM1	TAGCAGCACAGAAATATTGGC#CTGGCTGCTGA#(((((((.(((..........#)))))))))).	3459	3470	1	3UTR
hsa-miR-195-5p	PERM1	TAGCAGCACAGAAATATTGGC#CTGGCTGCTGA#(((((((.(((..........#)))))))))).	3333	3344	1	3UTR
hsa-miR-195-5p	PEX5L	TAGCAGCACAGAAATATTGGC#CAATTCTTCTGTGATGCTT#.((((.(((((((..((((..#))))..))))))).)))).	8293	8312	1	3UTR
hsa-miR-195-5p	PEX5L	TAGCAGCACAGAAATATTGGC#CAATTCTTCTGTGATGCTT#.((((.(((((((..((((..#))))..))))))).)))).	8194	8213	1	3UTR
hsa-miR-195-5p	PFKFB2	TAGCAGCACAGAAATATTGGC#CTAGTTGGATCTCTGTGCTGACTGA#((((((((((((.........#.))))))))).))).	5864	5889	1	3UTR
hsa-miR-195-5p	PFKFB3	TAGCAGCACAGAAATATTGGC#GCTGGGGACACTGTGCTGTTT#.((((((((((.....(((((#))))).....)))))))))).	2216	2237	1	3UTR
hsa-miR-195-5p	PFKFB4	TAGCAGCACAGAAATATTGGC#TCATCCTTGTGTGCTGCTC#.(((((((((.((........#.)).))))))))).	2919	2938	1	3UTR
hsa-miR-195-5p	PFKFB4	TAGCAGCACAGAAATATTGGC#TCATCCTTGTGTGCTGCTC#.(((((((((.((........#.)).))))))))).	2898	2917	1	3UTR
hsa-miR-195-5p	PFKFB4	TAGCAGCACAGAAATATTGGC#TCATCCTTGTGTGCTGCTC#.(((((((((.((........#.)).))))))))).	2814	2833	1	3UTR
hsa-miR-195-5p	PGAP2	TAGCAGCACAGAAATATTGGC#CCAGTGCTGCTGG#(((((((((............#.))))))))).	1243	1256	1	3UTR
hsa-miR-195-5p	PGAP2	TAGCAGCACAGAAATATTGGC#CCAGTGCTGCTGG#(((((((((............#.))))))))).	1102	1115	1	3UTR
hsa-miR-195-5p	PGAP2	TAGCAGCACAGAAATATTGGC#CCAGTGCTGCTGG#(((((((((............#.))))))))).	1198	1211	1	3UTR
hsa-miR-195-5p	PGAP2	TAGCAGCACAGAAATATTGGC#CCAGTGCTGCTGG#(((((((((............#.))))))))).	1050	1063	1	3UTR
hsa-miR-195-5p	PGAP2	TAGCAGCACAGAAATATTGGC#CCAGTGCTGCTGG#(((((((((............#.))))))))).	1096	1109	1	3UTR
hsa-miR-195-5p	PGAP2	TAGCAGCACAGAAATATTGGC#CCAGTGCTGCTGG#(((((((((............#.))))))))).	1003	1016	1	3UTR
hsa-miR-195-5p	PGAP2	TAGCAGCACAGAAATATTGGC#CCAGTGCTGCTGG#(((((((((............#.))))))))).	1015	1028	1	3UTR
hsa-miR-195-5p	PGAP2	TAGCAGCACAGAAATATTGGC#CCAGTGCTGCTGG#(((((((((............#.))))))))).	1109	1122	1	3UTR
hsa-miR-195-5p	PGAP2	TAGCAGCACAGAAATATTGGC#CCAGTGCTGCTGG#(((((((((............#.))))))))).	1097	1110	1	3UTR
hsa-miR-195-5p	PGAP2	TAGCAGCACAGAAATATTGGC#CCAGTGCTGCTGG#(((((((((............#.))))))))).	1206	1219	1	3UTR
hsa-miR-195-5p	PGAP3	TAGCAGCACAGAAATATTGGC#CTGTGCTGCTGT#(((((((((((..........#))))))))))).	1645	1657	1	3UTR
hsa-miR-195-5p	PGAP3	TAGCAGCACAGAAATATTGGC#CTGTGCTGCTGT#(((((((((((..........#))))))))))).	1492	1504	1	3UTR
hsa-miR-195-5p	PGAP3	TAGCAGCACAGAAATATTGGC#CTGTGCTGCTGT#(((((((((((..........#))))))))))).	1582	1594	1	3UTR
hsa-miR-195-5p	PGAP3	TAGCAGCACAGAAATATTGGC#CTGTGCTGCTGT#(((((((((((..........#))))))))))).	1178	1190	1	3UTR
hsa-miR-195-5p	PGK1	TAGCAGCACAGAAATATTGGC#TTCTGTGCTGG#...((((((((((........#)))))))))).	2980	2991	1	3UTR
hsa-miR-195-5p	PGP	TAGCAGCACAGAAATATTGGC#GTGCTGCTAC#(((((((((............#))))))))).	1820	1830	1	3UTR
hsa-miR-195-5p	PGR	TAGCAGCACAGAAATATTGGC#GCCTTTACTGTGCTGTA#..(((((((((...((..(((#)))..))))))))))).	8715	8732	1	3UTR
hsa-miR-195-5p	PHF12	TAGCAGCACAGAAATATTGGC#CTGTGCTGCG#..(((((((((..........#))))))))).	6931	6941	1	3UTR
hsa-miR-195-5p	PHF14	TAGCAGCACAGAAATATTGGC#CCTATATTATGTGCTGCA#..((((((((..(((((.((.#)).))))).)))))))).	8447	8465	0.961538	3UTR
hsa-miR-195-5p	PHF21B	TAGCAGCACAGAAATATTGGC#CTGTGCTGTA#..(((((((((..........#))))))))).	3030	3040	1	3UTR
hsa-miR-195-5p	PHOSPHO1	TAGCAGCACAGAAATATTGGC#GCGATCTTGCTTCACCCACCGCGACCCCACACTATTTCTGTGCTGTC#..((((((((((((((.(((.#.)))...)))))))))))))).	1681	1728	1	3UTR
hsa-miR-195-5p	PHOSPHO1	TAGCAGCACAGAAATATTGGC#GCGATCTTGCTTCACCCACCGCGACCCCACACTATTTCTGTGCTGTC#..((((((((((((((.(((.#.)))...)))))))))))))).	1808	1855	1	3UTR
hsa-miR-195-5p	PIAS1	TAGCAGCACAGAAATATTGGC#GTCAGGTGTTTTGTGCAGCTGA#((((.((((((((...(((((#)))))...)))))))).)))).	2984	3006	0.969231	3UTR
hsa-miR-195-5p	PIAS1	TAGCAGCACAGAAATATTGGC#GTCAGGTGTTTTGTGCAGCTGA#((((.((((((((...(((((#)))))...)))))))).)))).	3719	3741	0.969231	3UTR
hsa-miR-195-5p	PID1	TAGCAGCACAGAAATATTGGC#CTGCTGCTGCTGT#(((((((((((..........#))).)))))))).	1297	1310	1	3UTR
hsa-miR-195-5p	PID1	TAGCAGCACAGAAATATTGGC#CTGCTGCTGCTGT#(((((((((((..........#))).)))))))).	1086	1099	1	3UTR
hsa-miR-195-5p	PKIA	TAGCAGCACAGAAATATTGGC#GCATTTGTTTCCATGAGTGAAAAGAGGAAAAAGAAAATGGCTGTGCTGCA#..(((((((((..((......#.))..))))))))).	449	499	1	3UTR
hsa-miR-195-5p	PKIA	TAGCAGCACAGAAATATTGGC#GCATTTGTTTCCATGAGTGAAAAGAGGAAAAAGAAAATGGCTGTGCTGCA#..(((((((((..((......#.))..))))))))).	578	628	1	3UTR
hsa-miR-195-5p	PLAC9	TAGCAGCACAGAAATATTGGC#GCTTCATGTGAAATAAAAGCTATTCTGGTCTCCTCTGTGTCTGCTGA#((((((((((((.........#.)))))).)))))).	417	464	0.974359	3UTR
hsa-miR-195-5p	PLCL1	TAGCAGCACAGAAATATTGGC#GTTAAAATCTATTCTGTGTTGCA#..(((((((((((........#.))))))))))).	4104	4127	1	3UTR
hsa-miR-195-5p	PLEC	TAGCAGCACAGAAATATTGGC#GCCAGGCTCTGTGCTGA#...(((((((((....(((((#)))))..))))))))).	14589	14606	1	3UTR
hsa-miR-195-5p	PLEKHA1	TAGCAGCACAGAAATATTGGC#GCCATGCTGGTGTGCTGCA#..((((((((.......((((#))))......)))))))).	7743	7762	1	3UTR
hsa-miR-195-5p	PLEKHA1	TAGCAGCACAGAAATATTGGC#GCCATGCTGGTGTGCTGCA#..((((((((.......((((#))))......)))))))).	6185	6204	1	3UTR
hsa-miR-195-5p	PLEKHA1	TAGCAGCACAGAAATATTGGC#GCCATGCTGGTGTGCTGCA#..((((((((.......((((#))))......)))))))).	6081	6100	1	3UTR
hsa-miR-195-5p	PLEKHA5	TAGCAGCACAGAAATATTGGC#TTGTGCTGCTAT#(((((((((((..........#))))))))))).	4635	4647	1	3UTR
hsa-miR-195-5p	PLEKHG3	TAGCAGCACAGAAATATTGGC#GCCAGAACTGTGTTGCTT#.((((((((((.....(((((#)))))..)))))))))).	8140	8158	1	3UTR
hsa-miR-195-5p	PLPP1	TAGCAGCACAGAAATATTGGC#TTCTGCTGCTGCTAT#(((((((((((((........#))))).)))))))).	1299	1314	1	3UTR
hsa-miR-195-5p	PLPP1	TAGCAGCACAGAAATATTGGC#TTCTGCTGCTGCTAT#(((((((((((((........#))))).)))))))).	1296	1311	1	3UTR
hsa-miR-195-5p	PLSCR4	TAGCAGCACAGAAATATTGGC#GATGTATTCTTCTGCTGCTGCTT#.((((((((((((........#.))))).))))))).	2539	2562	1	3UTR
hsa-miR-195-5p	PLSCR4	TAGCAGCACAGAAATATTGGC#GATGTATTCTTCTGCTGCTGCTT#.((((((((((((........#.))))).))))))).	2241	2264	1	3UTR
hsa-miR-195-5p	PLSCR4	TAGCAGCACAGAAATATTGGC#GATGTATTCTTCTGCTGCTGCTT#.((((((((((((........#.))))).))))))).	2665	2688	1	3UTR
hsa-miR-195-5p	PLSCR4	TAGCAGCACAGAAATATTGGC#GATGTATTCTTCTGCTGCTGCTT#.((((((((((((........#.))))).))))))).	2452	2475	1	3UTR
hsa-miR-195-5p	PLSCR4	TAGCAGCACAGAAATATTGGC#GATGTATTCTTCTGCTGCTGCTT#.((((((((((((........#.))))).))))))).	2269	2292	1	3UTR
hsa-miR-195-5p	PLXDC2	TAGCAGCACAGAAATATTGGC#GCATGTCTGTGCTGTA#..((((((((((.........#.)))))))))).	7822	7838	1	3UTR
hsa-miR-195-5p	PLXDC2	TAGCAGCACAGAAATATTGGC#GCATGTCTGTGCTGTA#..((((((((((.........#.)))))))))).	7969	7985	1	3UTR
hsa-miR-195-5p	PLXNA4	TAGCAGCACAGAAATATTGGC#ATTTCTGTGCTGCTAC#(((((((((((((((......#))))))))))))))).	6182	6198	1	3UTR
hsa-miR-195-5p	PLXNA4	TAGCAGCACAGAAATATTGGC#ATTTCTGTGCTGCTAC#(((((((((((((((......#))))))))))))))).	6185	6201	1	3UTR
hsa-miR-195-5p	PLXNC1	TAGCAGCACAGAAATATTGGC#CTGTGCTGTTGG#(((((((((((..........#))))))))))).	7004	7016	1	3UTR
hsa-miR-195-5p	PNPLA2	TAGCAGCACAGAAATATTGGC#GCCTTAATCTTCCCTCCCCTGTGCTGCC#..(((((((((..........#.))))))))).	1895	1923	1	3UTR
hsa-miR-195-5p	POC1B-GALNT4	TAGCAGCACAGAAATATTGGC#CCAGAGTGCTGCTGT#(((((((((............#.))))))))).	2049	2064	1	3UTR
hsa-miR-195-5p	PODXL	TAGCAGCACAGAAATATTGGC#TCAGTGCTGCTGG#(((((((((.((.........#)).))))))))).	2066	2079	1	3UTR
hsa-miR-195-5p	POFUT1	TAGCAGCACAGAAATATTGGC#CTGTGCTGTA#..(((((((((..........#))))))))).	1833	1843	1	3UTR
hsa-miR-195-5p	POGK	TAGCAGCACAGAAATATTGGC#TCTGTGCTGTA#..((((((((((.........#)))))))))).	5115	5126	1	3UTR
hsa-miR-195-5p	POLDIP2	TAGCAGCACAGAAATATTGGC#GCCAGAGATGAATTGTGCTGCA#..(((((((((..((.(((((#)))))..))...))))))))).	2003	2025	0.953846	3UTR
hsa-miR-195-5p	POLDIP2	TAGCAGCACAGAAATATTGGC#GCCAGAGATGAATTGTGCTGCA#..(((((((((..((.(((((#)))))..))...))))))))).	1949	1971	0.953846	3UTR
hsa-miR-195-5p	POLG2	TAGCAGCACAGAAATATTGGC#CTGTGCTGCTGC#(((((((((((..........#))))))))))).	2642	2654	1	3UTR
hsa-miR-195-5p	POM121	TAGCAGCACAGAAATATTGGC#GCCAGGCATGGTGCTGCA#..(((((((.......(((((#))))).....))))))).	6762	6780	1	3UTR
hsa-miR-195-5p	POMT2	TAGCAGCACAGAAATATTGGC#GTCAAAGTTGTGCTGCC#..(((((((((.....(((((#)))))..))))))))).	2993	3010	0.953846	3UTR
hsa-miR-195-5p	POU2F1	TAGCAGCACAGAAATATTGGC#TCACTTTTTCTTCTGCTTTATTGAATGTTTCTGTGCTGTG#..((((((((((((((((.(.#.).)))))))))))))))).	2401	2441	1	3UTR
hsa-miR-195-5p	POU4F3	TAGCAGCACAGAAATATTGGC#TCGTTGTTTCATGTAGTTTGTGTGTTGCTGT#((((((((((.((((......#.)))).)))))))))).	2434	2465	1	3UTR
hsa-miR-195-5p	PPARGC1B	TAGCAGCACAGAAATATTGGC#GTTTCTGTGCCGTGCTGG#(((((((((((((((......#))))))))))..))))).	6209	6227	1	3UTR
hsa-miR-195-5p	PPARGC1B	TAGCAGCACAGAAATATTGGC#GTTTCTGTGCCGTGCTGG#(((((((((((((((......#))))))))))..))))).	6298	6316	1	3UTR
hsa-miR-195-5p	PPARGC1B	TAGCAGCACAGAAATATTGGC#GTTTCTGTGCCGTGCTGG#(((((((((((((((......#))))))))))..))))).	6326	6344	1	3UTR
hsa-miR-195-5p	PPM1F	TAGCAGCACAGAAATATTGGC#GCTAATAATTCTGTTCCTGGCTGCC#..(((((((((((.(((((((#))))))).)))))).....))))).	3753	3778	1	3UTR
hsa-miR-195-5p	PPM1F	TAGCAGCACAGAAATATTGGC#GCTAATAATTCTGTTCCTGGCTGCC#..(((((((((((.(((((((#))))))).)))))).....))))).	3487	3512	1	3UTR
hsa-miR-195-5p	PPP1R11	TAGCAGCACAGAAATATTGGC#TTCTGACTTGCTGCTAT#(((((((((((((........#)))))...)))))))).	730	747	1	3UTR
hsa-miR-195-5p	PPP1R12A	TAGCAGCACAGAAATATTGGC#GCTAATGCTGTGTTGTC#..(((((((((...(((((((#)))))))))))))))).	3711	3728	1	3UTR
hsa-miR-195-5p	PPP1R12A	TAGCAGCACAGAAATATTGGC#GCTAATGCTGTGTTGTC#..(((((((((...(((((((#)))))))))))))))).	3540	3557	1	3UTR
hsa-miR-195-5p	PPP1R12A	TAGCAGCACAGAAATATTGGC#GCTAATGCTGTGTTGTC#..(((((((((...(((((((#)))))))))))))))).	3816	3833	1	3UTR
hsa-miR-195-5p	PPP1R12A	TAGCAGCACAGAAATATTGGC#GCTAATGCTGTGTTGTC#..(((((((((...(((((((#)))))))))))))))).	3566	3583	1	3UTR
hsa-miR-195-5p	PPP1R15B	TAGCAGCACAGAAATATTGGC#GCTTCTTTACTGTAATGCTTTTGAGATTCATCTGTGCTGTTGA#((((((((((((.........#.)))))))))))).	5872	5915	1	3UTR
hsa-miR-195-5p	PPP1R7	TAGCAGCACAGAAATATTGGC#CTGTGCTGCTGC#(((((((((((..........#))))))))))).	2473	2485	1	3UTR
hsa-miR-195-5p	PPP1R7	TAGCAGCACAGAAATATTGGC#CTGTGCTGCTGC#(((((((((((..........#))))))))))).	1848	1860	1	3UTR
hsa-miR-195-5p	PPP1R7	TAGCAGCACAGAAATATTGGC#CTGTGCTGCTGC#(((((((((((..........#))))))))))).	1719	1731	1	3UTR
hsa-miR-195-5p	PPP1R7	TAGCAGCACAGAAATATTGGC#CTGTGCTGCTGC#(((((((((((..........#))))))))))).	1793	1805	1	3UTR
hsa-miR-195-5p	PPP2CA	TAGCAGCACAGAAATATTGGC#CCTGCATATTAACTTGTTTGTAAGAAAGGAAATCTGTGCTGCTT#.(((((((((((.........#.))))))))))).	2054	2098	1	3UTR
hsa-miR-195-5p	PPP2R1A	TAGCAGCACAGAAATATTGGC#CCAGGAGTGCTGCTGG#(((((((((............#.))))))))).	2769	2785	1	3UTR
hsa-miR-195-5p	PPP2R2B	TAGCAGCACAGAAATATTGGC#CCAATCATTTTGGCTGCTGT#(((((((.(((((..(((((.#)))))..)))))))))))).	7694	7714	1	3UTR
hsa-miR-195-5p	PPP2R2B	TAGCAGCACAGAAATATTGGC#CCAATCATTTTGGCTGCTGT#(((((((.(((((..(((((.#)))))..)))))))))))).	7564	7584	1	3UTR
hsa-miR-195-5p	PPP2R2B	TAGCAGCACAGAAATATTGGC#CCAATCATTTTGGCTGCTGT#(((((((.(((((..(((((.#)))))..)))))))))))).	7500	7520	1	3UTR
hsa-miR-195-5p	PPP2R2B	TAGCAGCACAGAAATATTGGC#CCAATCATTTTGGCTGCTGT#(((((((.(((((..(((((.#)))))..)))))))))))).	7653	7673	1	3UTR
hsa-miR-195-5p	PPP2R2B	TAGCAGCACAGAAATATTGGC#CCAATCATTTTGGCTGCTGT#(((((((.(((((..(((((.#)))))..)))))))))))).	8044	8064	1	3UTR
hsa-miR-195-5p	PPP2R5A	TAGCAGCACAGAAATATTGGC#CTGTGCTGTA#..(((((((((..........#))))))))).	1671	1681	1	3UTR
hsa-miR-195-5p	PPP2R5A	TAGCAGCACAGAAATATTGGC#CTGTGCTGTA#..(((((((((..........#))))))))).	2318	2328	1	3UTR
hsa-miR-195-5p	PPTC7	TAGCAGCACAGAAATATTGGC#TGTTACTGTGCTGTA#..(((((((((.((((.....#)))).))))))))).	3753	3768	1	3UTR
hsa-miR-195-5p	PRAMEF13	TAGCAGCACAGAAATATTGGC#TCTGTGTTGCTC#.(((((((((((.........#))))))))))).	1689	1701	1	3UTR
hsa-miR-195-5p	PRELID2	TAGCAGCACAGAAATATTGGC#TTTGTGCTGCC#..((((((((((.........#)))))))))).	2264	2275	1	3UTR
hsa-miR-195-5p	PRELID2	TAGCAGCACAGAAATATTGGC#TTTGTGCTGCC#..((((((((((.........#)))))))))).	2349	2360	1	3UTR
hsa-miR-195-5p	PRELID2	TAGCAGCACAGAAATATTGGC#TTTGTGCTGCC#..((((((((((.........#)))))))))).	2313	2324	1	3UTR
hsa-miR-195-5p	PRELID3B	TAGCAGCACAGAAATATTGGC#CCAGTATTTCTGTGA#......((((((((((((((.#)))))))))))))).	869	884	1	3UTR
hsa-miR-195-5p	PRICKLE1	TAGCAGCACAGAAATATTGGC#TCAGAACCTGTGCTGCC#..(((((((((..........#.))))))))).	5192	5209	1	3UTR
hsa-miR-195-5p	PRICKLE1	TAGCAGCACAGAAATATTGGC#TCAGAACCTGTGCTGCC#..(((((((((..........#.))))))))).	5189	5206	1	3UTR
hsa-miR-195-5p	PRICKLE1	TAGCAGCACAGAAATATTGGC#TCAGAACCTGTGCTGCC#..(((((((((..........#.))))))))).	5199	5216	1	3UTR
hsa-miR-195-5p	PRICKLE1	TAGCAGCACAGAAATATTGGC#TCAGAACCTGTGCTGCC#..(((((((((..........#.))))))))).	5170	5187	1	3UTR
hsa-miR-195-5p	PRICKLE1	TAGCAGCACAGAAATATTGGC#TCAGAACCTGTGCTGCC#..(((((((((..........#.))))))))).	4964	4981	1	3UTR
hsa-miR-195-5p	PRICKLE1	TAGCAGCACAGAAATATTGGC#TCAGAACCTGTGCTGCC#..(((((((((..........#.))))))))).	5196	5213	1	3UTR
hsa-miR-195-5p	PRKAR1A	TAGCAGCACAGAAATATTGGC#GCTAGAATTTCTGGTGGGTTGATGGTAGGGTATAATGTGTCTGTGTTGCTT#.(((((((((((.((((((..#.)))))).))))))))))).	2562	2613	1	3UTR
hsa-miR-195-5p	PRKAR1A	TAGCAGCACAGAAATATTGGC#GCTAGAATTTCTGGTGGGTTGATGGTAGGGTATAATGTGTCTGTGTTGCTT#.(((((((((((.((((((..#.)))))).))))))))))).	2373	2424	1	3UTR
hsa-miR-195-5p	PRKAR1A	TAGCAGCACAGAAATATTGGC#GCTAGAATTTCTGGTGGGTTGATGGTAGGGTATAATGTGTCTGTGTTGCTT#.(((((((((((.((((((..#.)))))).))))))))))).	2835	2886	1	3UTR
hsa-miR-195-5p	PRKAR1A	TAGCAGCACAGAAATATTGGC#GCTAGAATTTCTGGTGGGTTGATGGTAGGGTATAATGTGTCTGTGTTGCTT#.(((((((((((.((((((..#.)))))).))))))))))).	2538	2589	1	3UTR
hsa-miR-195-5p	PRKAR1A	TAGCAGCACAGAAATATTGGC#GCTAGAATTTCTGGTGGGTTGATGGTAGGGTATAATGTGTCTGTGTTGCTT#.(((((((((((.((((((..#.)))))).))))))))))).	2405	2456	1	3UTR
hsa-miR-195-5p	PRKAR1A	TAGCAGCACAGAAATATTGGC#GCTAGAATTTCTGGTGGGTTGATGGTAGGGTATAATGTGTCTGTGTTGCTT#.(((((((((((.((((((..#.)))))).))))))))))).	2429	2480	1	3UTR
hsa-miR-195-5p	PRKAR1A	TAGCAGCACAGAAATATTGGC#GCTAGAATTTCTGGTGGGTTGATGGTAGGGTATAATGTGTCTGTGTTGCTT#.(((((((((((.((((((..#.)))))).))))))))))).	2487	2538	1	3UTR
hsa-miR-195-5p	PRKAR1A	TAGCAGCACAGAAATATTGGC#GCTAGAATTTCTGGTGGGTTGATGGTAGGGTATAATGTGTCTGTGTTGCTT#.(((((((((((.((((((..#.)))))).))))))))))).	2506	2557	1	3UTR
hsa-miR-195-5p	PRKCH	TAGCAGCACAGAAATATTGGC#CTGTGCTGTG#..(((((((((..........#))))))))).	2087	2097	1	3UTR
hsa-miR-195-5p	PRMT8	TAGCAGCACAGAAATATTGGC#GCCAGATTATCTGTGTGTGCG#..(((((((((((((.(((((#)))))))).))))))).))).	1609	1630	1	3UTR
hsa-miR-195-5p	PRMT8	TAGCAGCACAGAAATATTGGC#GCCAGATTATCTGTGTGTGCG#..(((((((((((((.(((((#)))))))).))))))).))).	2013	2034	1	3UTR
hsa-miR-195-5p	PRPF38B	TAGCAGCACAGAAATATTGGC#CTGTGCTGCA#..(((((((((..........#))))))))).	3026	3036	1	3UTR
hsa-miR-195-5p	PRPF38B	TAGCAGCACAGAAATATTGGC#CTGTGCTGCA#..(((((((((..........#))))))))).	2973	2983	1	3UTR
hsa-miR-195-5p	PRR5L	TAGCAGCACAGAAATATTGGC#CCAGATCCTATGTGCTGCTT#.(((((((((......((((.#))))......))))))))).	2096	2116	1	3UTR
hsa-miR-195-5p	PRR5L	TAGCAGCACAGAAATATTGGC#CCAGATCCTATGTGCTGCTT#.(((((((((......((((.#))))......))))))))).	1997	2017	1	3UTR
hsa-miR-195-5p	PRR5L	TAGCAGCACAGAAATATTGGC#TGTGCTGCTT#.(((((((((...........#))))))))).	1519	1529	1	3UTR
hsa-miR-195-5p	PRR5L	TAGCAGCACAGAAATATTGGC#CCAGATCCTATGTGCTGCTT#.(((((((((......((((.#))))......))))))))).	1719	1739	1	3UTR
hsa-miR-195-5p	PSKH1	TAGCAGCACAGAAATATTGGC#CTGTGCTGCTT#.((((((((((..........#)))))))))).	2766	2777	1	3UTR
hsa-miR-195-5p	PSMB2	TAGCAGCACAGAAATATTGGC#GCCACAGATGATTCTGACGCCCTACCCAGTGGAGTGCTGCTAC#(((((((((.....((((((.#.))))))..))))))))).	2705	2748	1	3UTR
hsa-miR-195-5p	PSMB2	TAGCAGCACAGAAATATTGGC#GCCACAGATGATTCTGACGCCCTACCCAGTGGAGTGCTGCTAC#(((((((((.....((((((.#.))))))..))))))))).	2911	2954	1	3UTR
hsa-miR-195-5p	PSMD1	TAGCAGCACAGAAATATTGGC#CTGTGTTGCC#..(((((((((..........#))))))))).	3239	3249	1	3UTR
hsa-miR-195-5p	PSMD7	TAGCAGCACAGAAATATTGGC#TGTGCTGCTAG#((((((((((...........#)))))))))).	1133	1144	1	3UTR
hsa-miR-195-5p	PSMF1	TAGCAGCACAGAAATATTGGC#GCCAATCTTCTGTGTTGTCTAC#(((((((((((((..((((((#)))))).)))))))))).))).	5793	5815	1	3UTR
hsa-miR-195-5p	PSMF1	TAGCAGCACAGAAATATTGGC#GCCAATCTTCTGTGTTGTCTAC#(((((((((((((..((((((#)))))).)))))))))).))).	5797	5819	1	3UTR
hsa-miR-195-5p	PSMF1	TAGCAGCACAGAAATATTGGC#GCCAATCTTCTGTGTTGTCTAC#(((((((((((((..((((((#)))))).)))))))))).))).	4599	4621	1	3UTR
hsa-miR-195-5p	PTAR1	TAGCAGCACAGAAATATTGGC#CCAGTACAGTAGCTAGTAGATATTCTGTGACTGCC#..(((((((((((.(((((((#.)))))))....))))))).)))).	6540	6575	1	3UTR
hsa-miR-195-5p	PTAR1	TAGCAGCACAGAAATATTGGC#CCAGTACAGTAGCTAGTAGATATTCTGTGACTGCC#..(((((((((((.(((((((#.)))))))....))))))).)))).	6696	6731	1	3UTR
hsa-miR-195-5p	PTBP2	TAGCAGCACAGAAATATTGGC#CCATTTAACATGTAAACTGTGCTGCC#..(((((((((..........#.))))))))).	9020	9046	1	3UTR
hsa-miR-195-5p	PTBP2	TAGCAGCACAGAAATATTGGC#GCCATGCTCTCTTGCTGCA#..((((((.(((.....((((#)))).....))))))))).	3535	3554	1	3UTR
hsa-miR-195-5p	PTBP2	TAGCAGCACAGAAATATTGGC#CCATTTAACATGTAAACTGTGCTGCC#..(((((((((..........#.))))))))).	9029	9055	1	3UTR
hsa-miR-195-5p	PTBP2	TAGCAGCACAGAAATATTGGC#CCATTTAACATGTAAACTGTGCTGCC#..(((((((((..........#.))))))))).	9005	9031	1	3UTR
hsa-miR-195-5p	PTBP2	TAGCAGCACAGAAATATTGGC#GCCATGCTCTCTTGCTGCA#..((((((.(((.....((((#)))).....))))))))).	3520	3539	1	3UTR
hsa-miR-195-5p	PTF1A	TAGCAGCACAGAAATATTGGC#CCTGAACTCTGTGTTGTTGG#((((((((((((.........#.)))))))))))).	1437	1457	1	3UTR
hsa-miR-195-5p	PTGDR	TAGCAGCACAGAAATATTGGC#GCTTGAGGAAACATTTTCAGTGCTGCTC#.((((((((.((((.......#.)))).)))))))).	1009	1037	1	3UTR
hsa-miR-195-5p	PTK2	TAGCAGCACAGAAATATTGGC#CTGTGTTGCTT#.((((((((((..........#)))))))))).	2132	2143	1	3UTR
hsa-miR-195-5p	PTK2	TAGCAGCACAGAAATATTGGC#CTGTGTTGCTT#.((((((((((..........#)))))))))).	1952	1963	1	3UTR
hsa-miR-195-5p	PTPN11	TAGCAGCACAGAAATATTGGC#CCAGTGTTTTTGGTCGCCAAATGTTGCTGA#((((((((((((((((((((.#)))))))))))).........)))))))).	2745	2775	1	3UTR
hsa-miR-195-5p	PTPN11	TAGCAGCACAGAAATATTGGC#CCAGTGTTTTTGGTCGCCAAATGTTGCTGA#((((((((((((((((((((.#)))))))))))).........)))))))).	2733	2763	1	3UTR
hsa-miR-195-5p	PTPN18	TAGCAGCACAGAAATATTGGC#GCTGACCTCTGTGTTGCTGG#((((((((((((....(((((#)))))..)))))))))))).	3366	3386	0.974359	3UTR
hsa-miR-195-5p	PTPN18	TAGCAGCACAGAAATATTGGC#GCTGACCTCTGTGTTGCTGG#((((((((((((....(((((#)))))..)))))))))))).	3045	3065	0.974359	3UTR
hsa-miR-195-5p	PTPN3	TAGCAGCACAGAAATATTGGC#GCTGAGCTTTCTGTGCTTCTAG#(((.((((((((((..(((((#)))))..)))))))))).))).	5322	5344	1	3UTR
hsa-miR-195-5p	PTPN3	TAGCAGCACAGAAATATTGGC#GCTGAGCTTTCTGTGCTTCTAG#(((.((((((((((..(((((#)))))..)))))))))).))).	3267	3289	1	3UTR
hsa-miR-195-5p	PTPRQ	TAGCAGCACAGAAATATTGGC#TGTGCTGCTGT#((((((((((...........#)))))))))).	7905	7916	1	3UTR
hsa-miR-195-5p	PTPRT	TAGCAGCACAGAAATATTGGC#GCCAGCACTGTGCTGTC#..(((((((((.....(((((#)))))..))))))))).	12429	12446	1	3UTR
hsa-miR-195-5p	PTPRT	TAGCAGCACAGAAATATTGGC#GCCAGCACTGTGCTGTC#..(((((((((.....(((((#)))))..))))))))).	12396	12413	1	3UTR
hsa-miR-195-5p	PURA	TAGCAGCACAGAAATATTGGC#TCTGTGCTGTTAC#((((((((((((.........#)))))))))))).	3329	3342	1	3UTR
hsa-miR-195-5p	PURG	TAGCAGCACAGAAATATTGGC#TTCTGTGGTGCTAA#(((((.(((((((........#))))))).))))).	2151	2165	1	3UTR
hsa-miR-195-5p	PWWP3A	TAGCAGCACAGAAATATTGGC#GCCAGTACTCCTGGCTGTGCTGTG#..(((((((((..((((((((#)))))))....)..))))))))).	2664	2688	1	3UTR
hsa-miR-195-5p	PWWP3A	TAGCAGCACAGAAATATTGGC#GCCAGTACTCCTGGCTGTGCTGTG#..(((((((((..((((((((#)))))))....)..))))))))).	3038	3062	1	3UTR
hsa-miR-195-5p	PXDNL	TAGCAGCACAGAAATATTGGC#TTTTGTGCTGTTGA#(((((((((((((........#))))))))))))).	4499	4513	1	3UTR
hsa-miR-195-5p	QSOX2	TAGCAGCACAGAAATATTGGC#TGTGGCTGTGCTGCG#..(((((((((..(((.....#)))..))))))))).	2797	2812	1	3UTR
hsa-miR-195-5p	RAB11FIP1	TAGCAGCACAGAAATATTGGC#TTCTGCTGCTGCTGG#(((((((((((((........#))))).)))))))).	4866	4881	1	3UTR
hsa-miR-195-5p	RAB11FIP1	TAGCAGCACAGAAATATTGGC#TTCTGCTGCTGCTGG#(((((((((((((........#))))).)))))))).	6768	6783	1	3UTR
hsa-miR-195-5p	RAB11FIP4	TAGCAGCACAGAAATATTGGC#TTTGCTGTGCTGCA#..((((((((((((.......#))).))))))))).	7439	7453	1	3UTR
hsa-miR-195-5p	RAB11FIP4	TAGCAGCACAGAAATATTGGC#TTTGCTGTGCTGCA#..((((((((((((.......#))).))))))))).	7090	7104	1	3UTR
hsa-miR-195-5p	RAB11FIP5	TAGCAGCACAGAAATATTGGC#TCTGTGTTGCTGC#((((((((((((.........#)))))))))))).	2993	3006	1	3UTR
hsa-miR-195-5p	RAB28	TAGCAGCACAGAAATATTGGC#GTTGATAGTTCTGGCTGCC#..(((((.(((((.(((((((#))))))).)))))))))).	946	965	0.969231	3UTR
hsa-miR-195-5p	RAB3IP	TAGCAGCACAGAAATATTGGC#CTGTGCTGCTGA#(((((((((((..........#))))))))))).	8444	8456	1	3UTR
hsa-miR-195-5p	RAB3IP	TAGCAGCACAGAAATATTGGC#GCTTTAGTTTCTGTTTAGAGAAAGCTGCTGT#(((((((((((((((...(((#)))...)))))))).........))))))).	2802	2833	1	3UTR
hsa-miR-195-5p	RAB3IP	TAGCAGCACAGAAATATTGGC#CTGTGCTGCTGA#(((((((((((..........#))))))))))).	8027	8039	1	3UTR
hsa-miR-195-5p	RAB3IP	TAGCAGCACAGAAATATTGGC#CTGTGCTGCTGA#(((((((((((..........#))))))))))).	8344	8356	1	3UTR
hsa-miR-195-5p	RAB3IP	TAGCAGCACAGAAATATTGGC#CTGTGCTGCTGA#(((((((((((..........#))))))))))).	7565	7577	1	3UTR
hsa-miR-195-5p	RAB3IP	TAGCAGCACAGAAATATTGGC#CTGTGCTGCTGA#(((((((((((..........#))))))))))).	8127	8139	1	3UTR
hsa-miR-195-5p	RAB3IP	TAGCAGCACAGAAATATTGGC#CTGTGCTGCTGA#(((((((((((..........#))))))))))).	7650	7662	1	3UTR
hsa-miR-195-5p	RAB9B	TAGCAGCACAGAAATATTGGC#CCATAAAAAGATTTTCTGTGCTGGCTAC#((((((((((((((.......#.))))))))))).))).	2084	2112	1	3UTR
hsa-miR-195-5p	RABEP2	TAGCAGCACAGAAATATTGGC#GCCTGCGGCTTTCTGGCTGCTGT#(((((((.((((((....(((#)))......))))))))))))).	2033	2056	0.961538	3UTR
hsa-miR-195-5p	RACGAP1	TAGCAGCACAGAAATATTGGC#GTAAATGTGAAAGTACAACTCGTATTTATCTCTGATGTGCTGCTGG#((((((((((...........#.)))))))))).	2820	2866	1	3UTR
hsa-miR-195-5p	RACGAP1	TAGCAGCACAGAAATATTGGC#GTAAATGTGAAAGTACAACTCGTATTTATCTCTGATGTGCTGCTGG#((((((((((...........#.)))))))))).	2559	2605	1	3UTR
hsa-miR-195-5p	RACGAP1	TAGCAGCACAGAAATATTGGC#GTAAATGTGAAAGTACAACTCGTATTTATCTCTGATGTGCTGCTGG#((((((((((...........#.)))))))))).	2711	2757	1	3UTR
hsa-miR-195-5p	RACGAP1	TAGCAGCACAGAAATATTGGC#GTAAATGTGAAAGTACAACTCGTATTTATCTCTGATGTGCTGCTGG#((((((((((...........#.)))))))))).	2641	2687	1	3UTR
hsa-miR-195-5p	RAD1	TAGCAGCACAGAAATATTGGC#GCCACAGGGTTTCTGTGGTGTTAC#(((((.(((((((((..((((#))))....))))))))).))))).	4318	4342	1	3UTR
hsa-miR-195-5p	RAD50	TAGCAGCACAGAAATATTGGC#GCCTGTTTCTGATTTGCTGCTC#.(((((((((((((((..(((#)))))))))))...))))))).	4473	4495	1	3UTR
hsa-miR-195-5p	RAD51D	TAGCAGCACAGAAATATTGGC#TTAGTGTATGTGCTGCTGA#((((((((((...(((((((.#))))))).)))))))))).	8208	8227	1	3UTR
hsa-miR-195-5p	RAD9A	TAGCAGCACAGAAATATTGGC#GTGCTGCTGG#(((((((((............#))))))))).	1075	1085	1	3UTR
hsa-miR-195-5p	RAET1G	TAGCAGCACAGAAATATTGGC#GCTTCATCCTACCTGGCTGCTGA#(((((((.(((..........#.)))))))))).	808	831	1	3UTR
hsa-miR-195-5p	RALGAPA1	TAGCAGCACAGAAATATTGGC#GCCATTTGTTTTCAGATTGTGGCCTTTTATTATTGGCTGCTAG#(((((((.(((.((((..(((#.)))...)))).)))))))))).	7451	7494	1	3UTR
hsa-miR-195-5p	RALGAPA1	TAGCAGCACAGAAATATTGGC#GCCATTTGTTTTCAGATTGTGGCCTTTTATTATTGGCTGCTAG#(((((((.(((.((((..(((#.)))...)))).)))))))))).	7592	7635	1	3UTR
hsa-miR-195-5p	RALGAPA1	TAGCAGCACAGAAATATTGGC#GCCATTTGTTTTCAGATTGTGGCCTTTTATTATTGGCTGCTAG#(((((((.(((.((((..(((#.)))...)))).)))))))))).	8828	8871	1	3UTR
hsa-miR-195-5p	RALYL	TAGCAGCACAGAAATATTGGC#GCCAGTGTTTTCCAGATAATCTTAGCTGTTGTCTTGTGCTGTG#..(((((((((((((((((((#))))))))))).......................)))))))).	1562	1605	1	3UTR
hsa-miR-195-5p	RALYL	TAGCAGCACAGAAATATTGGC#GCCAGTGTTTTCCAGATAATCTTAGCTGTTGTCTTGTGCTGTG#..(((((((((((((((((((#))))))))))).......................)))))))).	2051	2094	1	3UTR
hsa-miR-195-5p	RAP1GAP2	TAGCAGCACAGAAATATTGGC#GCCAGTGCTGAGATGCTGCTGT#(((((((((((...(((((((#))))))))))...)))))))).	3185	3207	1	3UTR
hsa-miR-195-5p	RAP1GAP2	TAGCAGCACAGAAATATTGGC#GCCAGTGCTGAGATGCTGCTGT#(((((((((((...(((((((#))))))))))...)))))))).	3140	3162	1	3UTR
hsa-miR-195-5p	RAPH1	TAGCAGCACAGAAATATTGGC#TTCTGTGCATGTTGG#(((((((((((((........#)))))))).))))).	2169	2184	1	3UTR
hsa-miR-195-5p	RASA4	TAGCAGCACAGAAATATTGGC#GCCACAGGGCTGTGCTGTTGC#(((((((((((......((((#)))).....))))))))))).	2881	2902	1	3UTR
hsa-miR-195-5p	RASA4	TAGCAGCACAGAAATATTGGC#GCCACAGGGCTGTGCTGTTGC#(((((((((((......((((#)))).....))))))))))).	2745	2766	1	3UTR
hsa-miR-195-5p	RASEF	TAGCAGCACAGAAATATTGGC#GTTTATATGTTACTGTGTTGCC#..(((((((((.(((((....#.))))).))))))))).	4549	4571	1	3UTR
hsa-miR-195-5p	RASGEF1A	TAGCAGCACAGAAATATTGGC#CAGTGTCTGTCTGCTAC#((((((.(((((..(((((..#)))))))))))))))).	3220	3237	1	3UTR
hsa-miR-195-5p	RASGRF2	TAGCAGCACAGAAATATTGGC#CTGTGCTGCTT#.((((((((((..........#)))))))))).	8153	8164	1	3UTR
hsa-miR-195-5p	RASL10B	TAGCAGCACAGAAATATTGGC#CTAGTGTTCCTGCATTCTAGTCCCTGCTGTGCTGCA#..(((((((((....(((((.#.))))).....))))))))).	2708	2744	1	3UTR
hsa-miR-195-5p	RASSF5	TAGCAGCACAGAAATATTGGC#GCCTTCTTTGGTTGTGTTGCTC#.((((((((((.......(((#)))........)))))))))).	3509	3531	1	3UTR
hsa-miR-195-5p	RASSF9	TAGCAGCACAGAAATATTGGC#CTACTGTACATGACAAAATATATTTCTGTGGCTGCC#..(((((((((((((((....#.))))))))))).)))).	5260	5296	1	3UTR
hsa-miR-195-5p	RAVER2	TAGCAGCACAGAAATATTGGC#GTTTCTGTGCTCA#..(.(((((((((((......#)))))))))))).	3282	3295	1	3UTR
hsa-miR-195-5p	RAVER2	TAGCAGCACAGAAATATTGGC#GTTTCTGTGCTCA#..(.(((((((((((......#)))))))))))).	3243	3256	1	3UTR
hsa-miR-195-5p	RBFA	TAGCAGCACAGAAATATTGGC#TTCTGTGCTGCTGC#(((((((((((((........#))))))))))))).	5497	5511	1	3UTR
hsa-miR-195-5p	RBFA	TAGCAGCACAGAAATATTGGC#TTCTGTGCTGCTGC#(((((((((((((........#))))))))))))).	5412	5426	1	3UTR
hsa-miR-195-5p	RBM14	TAGCAGCACAGAAATATTGGC#GCTAAATGTGCTCTCAGGGCCAGTGGTGATGTTCTGTGTTGCA#..(((((((((((.(((((((#.)))))))......))))))))))).	2954	2997	1	3UTR
hsa-miR-195-5p	RBM14	TAGCAGCACAGAAATATTGGC#GCTAAATGTGCTCTCAGGGCCAGTGGTGATGTTCTGTGTTGCA#..(((((((((((.(((((((#.)))))))......))))))))))).	2843	2886	1	3UTR
hsa-miR-195-5p	RBM14	TAGCAGCACAGAAATATTGGC#GCTAAATGTGCTCTCAGGGCCAGTGGTGATGTTCTGTGTTGCA#..(((((((((((.(((((((#.)))))))......))))))))))).	4308	4351	1	3UTR
hsa-miR-195-5p	RBM23	TAGCAGCACAGAAATATTGGC#GCCTGTTTTGTGCTGTA#..(((((((((((.....(((#)))..))))))))))).	9697	9714	1	3UTR
hsa-miR-195-5p	RBM23	TAGCAGCACAGAAATATTGGC#GCCTGTTTTGTGCTGTA#..(((((((((((.....(((#)))..))))))))))).	9745	9762	1	3UTR
hsa-miR-195-5p	RBM23	TAGCAGCACAGAAATATTGGC#GCCTGTTTTGTGCTGTA#..(((((((((((.....(((#)))..))))))))))).	9643	9660	1	3UTR
hsa-miR-195-5p	RBM23	TAGCAGCACAGAAATATTGGC#GCCTGTTTTGTGCTGTA#..(((((((((((.....(((#)))..))))))))))).	9584	9601	1	3UTR
hsa-miR-195-5p	RBM48	TAGCAGCACAGAAATATTGGC#GTGCTGCTGG#(((((((((............#))))))))).	3268	3278	1	3UTR
hsa-miR-195-5p	RBMS2	TAGCAGCACAGAAATATTGGC#TATTTCTGTGCTGCC#..((((((((((((((.....#)))))))))))))).	6818	6833	1	3UTR
hsa-miR-195-5p	RCL1	TAGCAGCACAGAAATATTGGC#GCCTTCAGGCCACAGTCGTGCTGCTAG#(((((((((.((.....((((#.))))...))))))))))).	1527	1554	1	3UTR
hsa-miR-195-5p	RDH10	TAGCAGCACAGAAATATTGGC#GCCAATGTTTAAGGCTGTTAA#(((((((.(..((((((((((#))))))))))..)))))))).	3153	3174	1	3UTR
hsa-miR-195-5p	REEP3	TAGCAGCACAGAAATATTGGC#TGTGCTGCTAG#((((((((((...........#)))))))))).	1919	1930	1	3UTR
hsa-miR-195-5p	RETREG2	TAGCAGCACAGAAATATTGGC#TCAGGGACCTGTGCTGCTC#.((((((((((..........#.)))))))))).	2064	2083	1	3UTR
hsa-miR-195-5p	RFK	TAGCAGCACAGAAATATTGGC#CTAGTGTTTCTGTGTTT#....((((((((((((((((.#)))))))))))))))).	757	774	1	3UTR
hsa-miR-195-5p	RFX2	TAGCAGCACAGAAATATTGGC#GCCGGATGCCCCGAGGCGGGAGGCCGGCTGTGCTGCA#..(((((((((.....(((((#.)))))))))))))).	2814	2851	1	3UTR
hsa-miR-195-5p	RGL3	TAGCAGCACAGAAATATTGGC#GCCACTGTGCTGTG#..(((((((((......((((#))))))))))))).	2272	2286	1	3UTR
hsa-miR-195-5p	RGL3	TAGCAGCACAGAAATATTGGC#GCCACTGTGCTGTG#..(((((((((......((((#))))))))))))).	2254	2268	1	3UTR
hsa-miR-195-5p	RGMA	TAGCAGCACAGAAATATTGGC#CTGTGCTGCTGT#(((((((((((..........#))))))))))).	2747	2759	1	3UTR
hsa-miR-195-5p	RGMA	TAGCAGCACAGAAATATTGGC#CTGTGCTGCTGT#(((((((((((..........#))))))))))).	2579	2591	1	3UTR
hsa-miR-195-5p	RGMA	TAGCAGCACAGAAATATTGGC#CTGTGCTGCTGT#(((((((((((..........#))))))))))).	2697	2709	1	3UTR
hsa-miR-195-5p	RGS4	TAGCAGCACAGAAATATTGGC#GCCAATATAATGGGCTGCA#..(((((.((...((((((((#))))))))..)).))))).	2448	2467	1	3UTR
hsa-miR-195-5p	RGS4	TAGCAGCACAGAAATATTGGC#GCCAATATAATGGGCTGCA#..(((((.((...((((((((#))))))))..)).))))).	2679	2698	1	3UTR
hsa-miR-195-5p	RGS4	TAGCAGCACAGAAATATTGGC#GCCAATATAATGGGCTGCA#..(((((.((...((((((((#))))))))..)).))))).	2519	2538	1	3UTR
hsa-miR-195-5p	RGS4	TAGCAGCACAGAAATATTGGC#GCCAATATAATGGGCTGCA#..(((((.((...((((((((#))))))))..)).))))).	2388	2407	1	3UTR
hsa-miR-195-5p	RGS8	TAGCAGCACAGAAATATTGGC#CTGTGCTGTG#..(((((((((..........#))))))))).	3649	3659	1	3UTR
hsa-miR-195-5p	RGS8	TAGCAGCACAGAAATATTGGC#GCCGAGCCTGTGCTGTG#..(((((((((.....(((((#)))))..))))))))).	3687	3704	1	3UTR
hsa-miR-195-5p	RGS8	TAGCAGCACAGAAATATTGGC#CTGTGCTGTG#..(((((((((..........#))))))))).	3531	3541	1	3UTR
hsa-miR-195-5p	RGS8	TAGCAGCACAGAAATATTGGC#GCCGAGCCTGTGCTGTG#..(((((((((.....(((((#)))))..))))))))).	3558	3575	1	3UTR
hsa-miR-195-5p	RGS8	TAGCAGCACAGAAATATTGGC#CTGTGCTGTG#..(((((((((..........#))))))))).	3805	3815	1	3UTR
hsa-miR-195-5p	RHBG	TAGCAGCACAGAAATATTGGC#CTGGCTGCTAC#(((((((.(((..........#)))))))))).	1463	1474	1	3UTR
hsa-miR-195-5p	RIC1	TAGCAGCACAGAAATATTGGC#TCAAGTATCTGAAATAAAACACTGTGCTGCTGA#(((((((((((..........#.))))))))))).	6193	6226	1	3UTR
hsa-miR-195-5p	RIC1	TAGCAGCACAGAAATATTGGC#TCAAGTATCTGAAATAAAACACTGTGCTGCTGA#(((((((((((..........#.))))))))))).	6304	6337	1	3UTR
hsa-miR-195-5p	RIPK1	TAGCAGCACAGAAATATTGGC#TTCTGTGTCTGCA#..(((((((((((........#))))))).)))).	2135	2148	1	3UTR
hsa-miR-195-5p	RLIM	TAGCAGCACAGAAATATTGGC#GCCTGGTGATGTATCTGTGCCTGTTT#.(((((((((((.((((((((#)))....))))).))))))).)))).	7434	7460	1	3UTR
hsa-miR-195-5p	RND3	TAGCAGCACAGAAATATTGGC#GCTCAATGTAATATTTTTGTGCGCTGT#((((.((((((((((((((..#.)))))))))))))))))).	1644	1671	1	3UTR
hsa-miR-195-5p	RNF112	TAGCAGCACAGAAATATTGGC#CCAGGGTTTCTGGCTGCA#..(((((.(((((((.((((.#)))).)))))))))))).	2345	2363	1	3UTR
hsa-miR-195-5p	RNF130	TAGCAGCACAGAAATATTGGC#TCAGAAGGATTCGGTGCTGCTGG#(((((((((.(((........#.))).))))))))).	8313	8336	1	3UTR
hsa-miR-195-5p	RNF139	TAGCAGCACAGAAATATTGGC#GCCATTCTGTGTCTGCA#..(((((((((((....((((#))))))))))).)))).	2888	2905	1	3UTR
hsa-miR-195-5p	RNF144B	TAGCAGCACAGAAATATTGGC#TCTGTGTTGCC#..((((((((((.........#)))))))))).	3999	4010	1	3UTR
hsa-miR-195-5p	RNF169	TAGCAGCACAGAAATATTGGC#GTGCTGCTGT#(((((((((............#))))))))).	3869	3879	1	3UTR
hsa-miR-195-5p	RNF170	TAGCAGCACAGAAATATTGGC#TCAGTATTTCTTTTAGTGCTAGCTAA#((((((((((((((((((((.#)))))))))))....))))).)))).	1598	1624	1	3UTR
hsa-miR-195-5p	RNF170	TAGCAGCACAGAAATATTGGC#TCAGTATTTCTTTTAGTGCTAGCTAA#((((((((((((((((((((.#)))))))))))....))))).)))).	1247	1273	1	3UTR
hsa-miR-195-5p	RNF213	TAGCAGCACAGAAATATTGGC#GCCCGGATCTTGTGCTGCTT#.((((((((((.......(((#)))......)))))))))).	16758	16778	1	3UTR
hsa-miR-195-5p	RNF7	TAGCAGCACAGAAATATTGGC#GCCGATGGATCTGTGGTCCTT#.((.(.((((((..(((((((#)))))))..)))))).).)).	488	509	1	3UTR
hsa-miR-195-5p	RORA	TAGCAGCACAGAAATATTGGC#GCAAATGTTTCTGTTTACTGCA#..((((.(((((((((((.((#)).)))))))))))...)))).	9574	9596	0.961538	3UTR
hsa-miR-195-5p	RORB	TAGCAGCACAGAAATATTGGC#GCCCTAATTTCTGTGTATGTG#..(((((((((((((...(((#)))...)))))))))).))).	9271	9292	1	3UTR
hsa-miR-195-5p	RPAP2	TAGCAGCACAGAAATATTGGC#GCCAGGCATGGTGCTGCA#..(((((((.......(((((#))))).....))))))).	9349	9367	1	3UTR
hsa-miR-195-5p	RPGRIP1L	TAGCAGCACAGAAATATTGGC#CCATCTGTGCTCTAA#(((.((((((((.....(((.#)))))))))))))).	5320	5335	1	3UTR
hsa-miR-195-5p	RPH3AL	TAGCAGCACAGAAATATTGGC#GCCTGTGTTTCTGAGATGCG#..(((...(((((((((.(((#))).)))))))))...))).	2468	2488	1	3UTR
hsa-miR-195-5p	RPH3AL	TAGCAGCACAGAAATATTGGC#GCCTGTGTTTCTGAGATGCG#..(((...(((((((((.(((#))).)))))))))...))).	2557	2577	1	3UTR
hsa-miR-195-5p	RPH3AL	TAGCAGCACAGAAATATTGGC#GCCTGTGTTTCTGAGATGCG#..(((...(((((((((.(((#))).)))))))))...))).	2381	2401	1	3UTR
hsa-miR-195-5p	RPH3AL	TAGCAGCACAGAAATATTGGC#GCCTGTGTTTCTGAGATGCG#..(((...(((((((((.(((#))).)))))))))...))).	2644	2664	1	3UTR
hsa-miR-195-5p	RPL13	TAGCAGCACAGAAATATTGGC#CTGTGTTGCTAA#(((((((((((..........#))))))))))).	2640	2652	1	3UTR
hsa-miR-195-5p	RPL13	TAGCAGCACAGAAATATTGGC#CTGTGTTGCTAA#(((((((((((..........#))))))))))).	2954	2966	1	3UTR
hsa-miR-195-5p	RPL38	TAGCAGCACAGAAATATTGGC#TTCTGTTGCTGCC#..(((((((((((........#)))))).))))).	445	458	1	3UTR
hsa-miR-195-5p	RPL38	TAGCAGCACAGAAATATTGGC#TTCTGTTGCTGCC#..(((((((((((........#)))))).))))).	410	423	1	3UTR
hsa-miR-195-5p	RPRD1B	TAGCAGCACAGAAATATTGGC#TTTGTGTTGCTAC#((((((((((((.........#)))))))))))).	2570	2583	1	3UTR
hsa-miR-195-5p	RPS14	TAGCAGCACAGAAATATTGGC#GCTGAGATCCTGGTGCTGCA#..(((((((.......(((((#))))).......))))))).	641	661	1	3UTR
hsa-miR-195-5p	RPS19	TAGCAGCACAGAAATATTGGC#GCCTCCACCGCAAACTGACCTGTGCTGCC#..(((((((((..........#.))))))))).	1028	1057	1	3UTR
hsa-miR-195-5p	RRAGA	TAGCAGCACAGAAATATTGGC#GCTTTGAAGTGTGTGCTGCTT#.(((((((((.(......(((#)))......).))))))))).	1269	1290	1	3UTR
hsa-miR-195-5p	RRH	TAGCAGCACAGAAATATTGGC#GTTTGTGCACTCTGGCTGCTGT#(((((((.((((.........#.))))))))))).	1213	1235	1	3UTR
hsa-miR-195-5p	RSBN1	TAGCAGCACAGAAATATTGGC#CTATTACTCTGTGTTGCTAT#((((((((((((.........#.)))))))))))).	3478	3498	1	3UTR
hsa-miR-195-5p	RSF1	TAGCAGCACAGAAATATTGGC#CCACTTGTGCTGTGCTGCC#..(((((((((..(((.(((.#)))..))).))))))))).	6743	6762	1	3UTR
hsa-miR-195-5p	RSF1	TAGCAGCACAGAAATATTGGC#CCACTTGTGCTGTGCTGCC#..(((((((((..(((.(((.#)))..))).))))))))).	6857	6876	1	3UTR
hsa-miR-195-5p	RSL1D1	TAGCAGCACAGAAATATTGGC#CCACTGTGCTGTA#..(((((((((..........#.))))))))).	2256	2269	1	3UTR
hsa-miR-195-5p	RSPO1	TAGCAGCACAGAAATATTGGC#GTGCTGCTGT#(((((((((............#))))))))).	2091	2101	1	3UTR
hsa-miR-195-5p	RSPO1	TAGCAGCACAGAAATATTGGC#GTGCTGCTGT#(((((((((............#))))))))).	2591	2601	1	3UTR
hsa-miR-195-5p	RSPO2	TAGCAGCACAGAAATATTGGC#TTTGTGCTGCTC#.(((((((((((.........#))))))))))).	1494	1506	1	3UTR
hsa-miR-195-5p	RSPO2	TAGCAGCACAGAAATATTGGC#CTGGTGTGCAGCCTTTGTGCTGCTC#.(((((((((((......(((#.)))))))))))))).	803	828	1	3UTR
hsa-miR-195-5p	RSPO3	TAGCAGCACAGAAATATTGGC#CAATGACTCTGGCTTCTGGCTGCTT#.((((((.(((((........#.))))))))))).	2963	2988	1	3UTR
hsa-miR-195-5p	RTL10	TAGCAGCACAGAAATATTGGC#CCTGCTGCTGTGCTGCC#..(((((((((..........#.))))))))).	2369	2386	1	3UTR
hsa-miR-195-5p	RTL6	TAGCAGCACAGAAATATTGGC#GTCAGGCCTGTGCTGCTT#.((((((((((.....(((((#)))))..)))))))))).	3241	3259	1	3UTR
hsa-miR-195-5p	RTN1	TAGCAGCACAGAAATATTGGC#TTTTGTGTTGCTAA#(((((((((((((........#))))))))))))).	817	831	1	3UTR
hsa-miR-195-5p	RTN1	TAGCAGCACAGAAATATTGGC#TTTTGTGTTGCTAA#(((((((((((((........#))))))))))))).	2710	2724	1	3UTR
hsa-miR-195-5p	RTRAF	TAGCAGCACAGAAATATTGGC#TGTGCTGCTGG#((((((((((...........#)))))))))).	6820	6831	1	3UTR
hsa-miR-195-5p	RUBCNL	TAGCAGCACAGAAATATTGGC#GCTGGTGTCTGTGCTGTG#..((((((((((..(((((((#))))))))))))))))).	4833	4851	1	3UTR
hsa-miR-195-5p	RUBCNL	TAGCAGCACAGAAATATTGGC#GCTGGTGTCTGTGCTGTG#..((((((((((..(((((((#))))))))))))))))).	4717	4735	1	3UTR
hsa-miR-195-5p	RUBCNL	TAGCAGCACAGAAATATTGGC#GCTGGTGTCTGTGCTGTG#..((((((((((..(((((((#))))))))))))))))).	5490	5508	1	3UTR
hsa-miR-195-5p	RUNDC3B	TAGCAGCACAGAAATATTGGC#GCCAATATTTCCATGTGTATTCTGTTGC#(((((((((((((((((((((#)))))))))))..))))....)))))).	3985	4013	1	3UTR
hsa-miR-195-5p	RUNDC3B	TAGCAGCACAGAAATATTGGC#GCCAATATTTCCATGTGTATTCTGTTGC#(((((((((((((((((((((#)))))))))))..))))....)))))).	3838	3866	1	3UTR
hsa-miR-195-5p	RUNDC3B	TAGCAGCACAGAAATATTGGC#GCCAATATTTCCATGTGTATTCTGTTGC#(((((((((((((((((((((#)))))))))))..))))....)))))).	4036	4064	1	3UTR
hsa-miR-195-5p	RUNX1	TAGCAGCACAGAAATATTGGC#CCCCTGTCCTGTGCTGCTC#.((((((((((..........#.)))))))))).	3276	3295	1	3UTR
hsa-miR-195-5p	RUNX1	TAGCAGCACAGAAATATTGGC#CCCCTGTCCTGTGCTGCTC#.((((((((((..........#.)))))))))).	2668	2687	1	3UTR
hsa-miR-195-5p	RUNX1	TAGCAGCACAGAAATATTGGC#CCCCTGTCCTGTGCTGCTC#.((((((((((..........#.)))))))))).	3067	3086	1	3UTR
hsa-miR-195-5p	RUNX1	TAGCAGCACAGAAATATTGGC#CCCCTGTCCTGTGCTGCTC#.((((((((((..........#.)))))))))).	4379	4398	1	3UTR
hsa-miR-195-5p	S100A7A	TAGCAGCACAGAAATATTGGC#GTCAGTGTTCACCTGGTGTCACTTCCAGGCAATGTTCTGTGCAGCC#..((.((((((.(((((((.(#.).))))))))))))).)).	1385	1431	1	3UTR
hsa-miR-195-5p	S100A7A	TAGCAGCACAGAAATATTGGC#CTGTGCTGTG#..(((((((((..........#))))))))).	967	977	1	3UTR
hsa-miR-195-5p	SANBR	TAGCAGCACAGAAATATTGGC#GCCAAGGTTTTTGAACTGCTGT#((((((..(((((((.(((((#))))).)))))))..)))))).	3738	3760	1	3UTR
hsa-miR-195-5p	SARS2	TAGCAGCACAGAAATATTGGC#CCTGGGACCTGTGTTGCTGA#(((((((((((..........#.))))))))))).	1647	1667	1	3UTR
hsa-miR-195-5p	SARS2	TAGCAGCACAGAAATATTGGC#CCTGGGACCTGTGTTGCTGA#(((((((((((..........#.))))))))))).	1653	1673	1	3UTR
hsa-miR-195-5p	SAT1	TAGCAGCACAGAAATATTGGC#GTGCTGCTGT#(((((((((............#))))))))).	698	708	1	3UTR
hsa-miR-195-5p	SATB1	TAGCAGCACAGAAATATTGGC#TTTTGTGCTGTTAA#(((((((((((((........#))))))))))))).	6945	6959	1	3UTR
hsa-miR-195-5p	SBNO1	TAGCAGCACAGAAATATTGGC#CAGTGGTTTCTGGCCTGCTGCTGC#(((((((((((((((((((..#))))).))))))...)))))))).	8981	9005	0.961538	3UTR
hsa-miR-195-5p	SBNO1	TAGCAGCACAGAAATATTGGC#CAGTGGTTTCTGGCCTGCTGCTGC#(((((((((((((((((((..#))))).))))))...)))))))).	8984	9008	0.961538	3UTR
hsa-miR-195-5p	SCCPDH	TAGCAGCACAGAAATATTGGC#GCCGATGTATTTGTATAGTGGTAGAAACATGCTGCTT#.(((((((((((.((((((((#)))))))).)))))................)))))).	1859	1896	1	3UTR
hsa-miR-195-5p	SCCPDH	TAGCAGCACAGAAATATTGGC#TCTGTGTTGCA#..((((((((((.........#)))))))))).	1605	1616	1	3UTR
hsa-miR-195-5p	SCGN	TAGCAGCACAGAAATATTGGC#ATGTTTCTGTGATCTTGCTGG#(((((((((((((((((....#)))))))))))...)))))).	1050	1071	1	3UTR
hsa-miR-195-5p	SCIN	TAGCAGCACAGAAATATTGGC#CCATTATTTCTGTGCTGA#...(((((((((((((.(((.#))).))))))))))))).	7538	7556	1	3UTR
hsa-miR-195-5p	SCN3A	TAGCAGCACAGAAATATTGGC#GCTCAAAGTTGAAATATGACTGTGACTAATGTTAATGTGCTGCTC#.(((((((((..((((((((.#.))))))))..))))))))).	10647	10692	1	3UTR
hsa-miR-195-5p	SCN3A	TAGCAGCACAGAAATATTGGC#GCTCAAAGTTGAAATATGACTGTGACTAATGTTAATGTGCTGCTC#.(((((((((..((((((((.#.))))))))..))))))))).	10509	10554	1	3UTR
hsa-miR-195-5p	SCN9A	TAGCAGCACAGAAATATTGGC#CTGTGCTGCC#..(((((((((..........#))))))))).	7133	7143	1	3UTR
hsa-miR-195-5p	SCN9A	TAGCAGCACAGAAATATTGGC#CTGTGCTGCC#..(((((((((..........#))))))))).	7143	7153	1	3UTR
hsa-miR-195-5p	SCYL3	TAGCAGCACAGAAATATTGGC#CCAATGAGAAGTGCTGCA#..(((((((.....((((((.#))))))....))))))).	3408	3426	1	3UTR
hsa-miR-195-5p	SDC1	TAGCAGCACAGAAATATTGGC#ATTTCTGTGTTGCC#..(((((((((((((......#))))))))))))).	2699	2713	1	3UTR
hsa-miR-195-5p	SDC1	TAGCAGCACAGAAATATTGGC#ATTTCTGTGTTGCC#..(((((((((((((......#))))))))))))).	2869	2883	1	3UTR
hsa-miR-195-5p	SDHC	TAGCAGCACAGAAATATTGGC#GCCATGATCTTGTGCTGTTT#.((((((((((..((..((((#))))..)).)))))))))).	5699	5719	1	3UTR
hsa-miR-195-5p	SDHC	TAGCAGCACAGAAATATTGGC#TTTCTGTGCTCTGG#(((.((((((((((.......#))))))))))))).	9603	9617	1	3UTR
hsa-miR-195-5p	SDHC	TAGCAGCACAGAAATATTGGC#TTTCTGTGCTCTGG#(((.((((((((((.......#))))))))))))).	9705	9719	1	3UTR
hsa-miR-195-5p	SDHC	TAGCAGCACAGAAATATTGGC#TTTCTGTGCTCTGG#(((.((((((((((.......#))))))))))))).	9767	9781	1	3UTR
hsa-miR-195-5p	SDHC	TAGCAGCACAGAAATATTGGC#TTTCTGTGCTCTGG#(((.((((((((((.......#))))))))))))).	9710	9724	1	3UTR
hsa-miR-195-5p	SEC14L1	TAGCAGCACAGAAATATTGGC#TCTGTGCTGCTT#.(((((((((((.........#))))))))))).	5204	5216	1	3UTR
hsa-miR-195-5p	SEC14L1	TAGCAGCACAGAAATATTGGC#TCTGTGCTGCTT#.(((((((((((.........#))))))))))).	4855	4867	1	3UTR
hsa-miR-195-5p	SEC14L1	TAGCAGCACAGAAATATTGGC#TCTGTGCTGCTT#.(((((((((((.........#))))))))))).	4689	4701	1	3UTR
hsa-miR-195-5p	SEC14L1	TAGCAGCACAGAAATATTGGC#TCTGTGCTGCTT#.(((((((((((.........#))))))))))).	4802	4814	1	3UTR
hsa-miR-195-5p	SEC22B	TAGCAGCACAGAAATATTGGC#CTGTGCTGCTT#.((((((((((..........#)))))))))).	5847	5858	1	3UTR
hsa-miR-195-5p	SEC24B	TAGCAGCACAGAAATATTGGC#GCATATGAATTGCTTAAACTGTGCTGCA#..(((((((((..........#.))))))))).	4451	4479	1	3UTR
hsa-miR-195-5p	SEC24B	TAGCAGCACAGAAATATTGGC#GCATATGAATTGCTTAAACTGTGCTGCA#..(((((((((..........#.))))))))).	4346	4374	1	3UTR
hsa-miR-195-5p	SEC24B	TAGCAGCACAGAAATATTGGC#GCATATGAATTGCTTAAACTGTGCTGCA#..(((((((((..........#.))))))))).	4541	4569	1	3UTR
hsa-miR-195-5p	SEC61A1	TAGCAGCACAGAAATATTGGC#GTGCTGCTGC#(((((((((............#))))))))).	1764	1774	1	3UTR
hsa-miR-195-5p	SEC61A1	TAGCAGCACAGAAATATTGGC#GTGCTGCTGC#(((((((((............#))))))))).	1549	1559	1	3UTR
hsa-miR-195-5p	SEC61A1	TAGCAGCACAGAAATATTGGC#GTGCTGCTGC#(((((((((............#))))))))).	1617	1627	1	3UTR
hsa-miR-195-5p	SEH1L	TAGCAGCACAGAAATATTGGC#ATTTCTGGCTGCTT#.((((((.(((((((......#))))))))))))).	3050	3064	1	3UTR
hsa-miR-195-5p	SELENOI	TAGCAGCACAGAAATATTGGC#TGTTTCTGCTGCTGTG#..((((((((((((((.....#)))))))).)))))).	7944	7960	1	3UTR
hsa-miR-195-5p	SELENOO	TAGCAGCACAGAAATATTGGC#TGTGCTGCTGA#((((((((((...........#)))))))))).	2081	2092	1	3UTR
hsa-miR-195-5p	SEMA3A	TAGCAGCACAGAAATATTGGC#GTTTTTGTTTTAAAAATTCCAATGGTGTGCTGCTT#.(((((((((....((((((.#.)))))).))))))))).	3253	3288	0.961538	3UTR
hsa-miR-195-5p	SEMA6A	TAGCAGCACAGAAATATTGGC#CTAATATGCTGGCTGCTAC#(((((((.(((..(((((((.#))))))).)))))))))).	4955	4974	1	3UTR
hsa-miR-195-5p	SEMA6D	TAGCAGCACAGAAATATTGGC#GCCAGAATGTAAGAGTTGCAAGTGATTTTGTGCTGCTAT#(((((((((((((.((((.((#.)).)))).))))))))))))).	4263	4302	1	3UTR
hsa-miR-195-5p	SEMA6D	TAGCAGCACAGAAATATTGGC#GCCAGAATGTAAGAGTTGCAAGTGATTTTGTGCTGCTAT#(((((((((((((.((((.((#.)).)))).))))))))))))).	4632	4671	1	3UTR
hsa-miR-195-5p	SEMA6D	TAGCAGCACAGAAATATTGGC#GCCAGAATGTAAGAGTTGCAAGTGATTTTGTGCTGCTAT#(((((((((((((.((((.((#.)).)))).))))))))))))).	4689	4728	1	3UTR
hsa-miR-195-5p	SEMA6D	TAGCAGCACAGAAATATTGGC#GCCAGAATGTAAGAGTTGCAAGTGATTTTGTGCTGCTAT#(((((((((((((.((((.((#.)).)))).))))))))))))).	4857	4896	1	3UTR
hsa-miR-195-5p	SEMA6D	TAGCAGCACAGAAATATTGGC#GCCAGAATGTAAGAGTTGCAAGTGATTTTGTGCTGCTAT#(((((((((((((.((((.((#.)).)))).))))))))))))).	4270	4309	1	3UTR
hsa-miR-195-5p	SEMA6D	TAGCAGCACAGAAATATTGGC#GCCAGAATGTAAGAGTTGCAAGTGATTTTGTGCTGCTAT#(((((((((((((.((((.((#.)).)))).))))))))))))).	4403	4442	1	3UTR
hsa-miR-195-5p	SEMA6D	TAGCAGCACAGAAATATTGGC#GCCAGAATGTAAGAGTTGCAAGTGATTTTGTGCTGCTAT#(((((((((((((.((((.((#.)).)))).))))))))))))).	4671	4710	1	3UTR
hsa-miR-195-5p	SEPTIN11	TAGCAGCACAGAAATATTGGC#GCGAATGCTCTGTGCAGCTGG#((((.(((((((..((((.((#)).)))).))))))).)))).	1634	1655	1	3UTR
hsa-miR-195-5p	SEPTIN11	TAGCAGCACAGAAATATTGGC#GCGAATGCTCTGTGCAGCTGG#((((.(((((((..((((.((#)).)))).))))))).)))).	1854	1875	1	3UTR
hsa-miR-195-5p	SERBP1	TAGCAGCACAGAAATATTGGC#CCATTTGGACAGAATTTAGCTTTTGTGCTGTTGA#(((((((((((((........#.))))))))))))).	5916	5950	1	3UTR
hsa-miR-195-5p	SERBP1	TAGCAGCACAGAAATATTGGC#CCATTTGGACAGAATTTAGCTTTTGTGCTGTTGA#(((((((((((((........#.))))))))))))).	5979	6013	1	3UTR
hsa-miR-195-5p	SERBP1	TAGCAGCACAGAAATATTGGC#CCATTTGGACAGAATTTAGCTTTTGTGCTGTTGA#(((((((((((((........#.))))))))))))).	5961	5995	1	3UTR
hsa-miR-195-5p	SERBP1	TAGCAGCACAGAAATATTGGC#CCATTTGGACAGAATTTAGCTTTTGTGCTGTTGA#(((((((((((((........#.))))))))))))).	5934	5968	1	3UTR
hsa-miR-195-5p	SERTAD2	TAGCAGCACAGAAATATTGGC#GCTTCCTTTCCCTAGAGCTTTCCCTGTGTTGCTAA#(((((((((((..........#.))))))))))).	2518	2553	1	3UTR
hsa-miR-195-5p	SERTM2	TAGCAGCACAGAAATATTGGC#GCCTTCTGAGTCCCAGGGTTTTTGTGCTGA#...((((((((((((.((((.#.)))).)))))))))))).	2189	2219	1	3UTR
hsa-miR-195-5p	SETDB2	TAGCAGCACAGAAATATTGGC#GCCAGTATTTCTTTGAGCTCTGCC#..((((((.((((((((((((#)))))))))))).))....)))).	4544	4568	1	3UTR
hsa-miR-195-5p	SETDB2	TAGCAGCACAGAAATATTGGC#GCCAGTATTTCTTTGAGCTCTGCC#..((((((.((((((((((((#)))))))))))).))....)))).	4580	4604	1	3UTR
hsa-miR-195-5p	SETX	TAGCAGCACAGAAATATTGGC#GTTTGTGTGCTGTTGG#((((((((((.((((......#)))).)))))))))).	8314	8330	1	3UTR
hsa-miR-195-5p	SF3B1	TAGCAGCACAGAAATATTGGC#CTGTGCTGTC#..(((((((((..........#))))))))).	2094	2104	1	3UTR
hsa-miR-195-5p	SF3B1	TAGCAGCACAGAAATATTGGC#CTGTGCTGTC#..(((((((((..........#))))))))).	618	628	1	3UTR
hsa-miR-195-5p	SGPL1	TAGCAGCACAGAAATATTGGC#GCTTCCTCTGTGCTGTG#..((((((((((.........#.)))))))))).	4254	4271	1	3UTR
hsa-miR-195-5p	SGPL1	TAGCAGCACAGAAATATTGGC#GCTTCCTCTGTGCTGTG#..((((((((((.........#.)))))))))).	4288	4305	1	3UTR
hsa-miR-195-5p	SGPL1	TAGCAGCACAGAAATATTGGC#GCTTCCTCTGTGCTGTG#..((((((((((.........#.)))))))))).	4264	4281	1	3UTR
hsa-miR-195-5p	SGPL1	TAGCAGCACAGAAATATTGGC#GCTTCCTCTGTGCTGTG#..((((((((((.........#.)))))))))).	4184	4201	1	3UTR
hsa-miR-195-5p	SGSM2	TAGCAGCACAGAAATATTGGC#TCTGTGCTGTG#..((((((((((.........#)))))))))).	3750	3761	1	3UTR
hsa-miR-195-5p	SGSM2	TAGCAGCACAGAAATATTGGC#TCTGTGCTGTG#..((((((((((.........#)))))))))).	3615	3626	1	3UTR
hsa-miR-195-5p	SH3BGRL2	TAGCAGCACAGAAATATTGGC#TGTGCTGCTAA#((((((((((...........#)))))))))).	2938	2949	1	3UTR
hsa-miR-195-5p	SH3RF2	TAGCAGCACAGAAATATTGGC#TCATGTGCTGCTAC#((((((((((((.........#)).)))))))))).	2697	2711	1	3UTR
hsa-miR-195-5p	SHB	TAGCAGCACAGAAATATTGGC#GCGGCTGTTTCTGTGTCTCCCTTCTTTGCTGG#((((((((((((((((.(.((#)).).)))))))))))..........))))).	5011	5043	1	3UTR
hsa-miR-195-5p	SHC3	TAGCAGCACAGAAATATTGGC#CTAATGTTCTGTGCTGTA#..(((((((((.((((((((.#))))))))))))))))).	2405	2423	0.953846	3UTR
hsa-miR-195-5p	SHCBP1	TAGCAGCACAGAAATATTGGC#CTGATGTGGAGAAAGGATAGCCTTCTGTGTTGACTAA#(((((((((((((.....(((#.))))))))))))).))).	4533	4570	1	3UTR
hsa-miR-195-5p	SHE	TAGCAGCACAGAAATATTGGC#CTGTGTTGCC#..(((((((((..........#))))))))).	2039	2049	1	3UTR
hsa-miR-195-5p	SHOC2	TAGCAGCACAGAAATATTGGC#CACTGTGCTGTATTGCTGCTGA#..(((((((((..........#.))))))))).	3013	3035	1	3UTR
hsa-miR-195-5p	SHOC2	TAGCAGCACAGAAATATTGGC#CACTGTGCTGTATTGCTGCTGA#..(((((((((..........#.))))))))).	3151	3173	1	3UTR
hsa-miR-195-5p	SHOC2	TAGCAGCACAGAAATATTGGC#CACTGTGCTGTATTGCTGCTGA#..(((((((((..........#.))))))))).	3169	3191	1	3UTR
hsa-miR-195-5p	SHOC2	TAGCAGCACAGAAATATTGGC#CACTGTGCTGTATTGCTGCTGA#..(((((((((..........#.))))))))).	3336	3358	1	3UTR
hsa-miR-195-5p	SHQ1	TAGCAGCACAGAAATATTGGC#GCTAATATTTCAAGCTGA#...((((...(((((((((((#)))))))))))..)))).	2367	2385	1	3UTR
hsa-miR-195-5p	SIAH1	TAGCAGCACAGAAATATTGGC#GTGCTGCTGT#(((((((((............#))))))))).	1389	1399	1	3UTR
hsa-miR-195-5p	SIAH1	TAGCAGCACAGAAATATTGGC#GTGCTGCTGT#(((((((((............#))))))))).	1505	1515	1	3UTR
hsa-miR-195-5p	SIAH1	TAGCAGCACAGAAATATTGGC#GTGCTGCTGT#(((((((((............#))))))))).	1488	1498	1	3UTR
hsa-miR-195-5p	SIAH1	TAGCAGCACAGAAATATTGGC#GTGCTGCTGT#(((((((((............#))))))))).	1796	1806	1	3UTR
hsa-miR-195-5p	SIK2	TAGCAGCACAGAAATATTGGC#CTGTGCTGCTC#.((((((((((..........#)))))))))).	5410	5421	1	3UTR
hsa-miR-195-5p	SKA2	TAGCAGCACAGAAATATTGGC#GCTAATGTTGAACAGCATGAACTTGCTTTCTGATGCTGTTT#.((((((((((((((((((((#)))))))))...................)))).))))))).	984	1025	1	3UTR
hsa-miR-195-5p	SKAP2	TAGCAGCACAGAAATATTGGC#GCCTGACATTTGAGTTATACTCTGTGCTGCC#..((((((((((.........#.)))))))))).	2460	2491	1	3UTR
hsa-miR-195-5p	SKIL	TAGCAGCACAGAAATATTGGC#TCAATTGTATTTTGTGCTGTTT#.((((((((((((..(((((.#)))))....)))))))))))).	7083	7105	0.961538	3UTR
hsa-miR-195-5p	SKIL	TAGCAGCACAGAAATATTGGC#TCAATTGTATTTTGTGCTGTTT#.((((((((((((..(((((.#)))))....)))))))))))).	6945	6967	0.961538	3UTR
hsa-miR-195-5p	SKIL	TAGCAGCACAGAAATATTGGC#TCAATTGTATTTTGTGCTGTTT#.((((((((((((..(((((.#)))))....)))))))))))).	6565	6587	0.961538	3UTR
hsa-miR-195-5p	SKIL	TAGCAGCACAGAAATATTGGC#TCAATTGTATTTTGTGCTGTTT#.((((((((((((..(((((.#)))))....)))))))))))).	7056	7078	0.961538	3UTR
hsa-miR-195-5p	SLAMF7	TAGCAGCACAGAAATATTGGC#TTGTGCTGCA#..(((((((((..........#))))))))).	1353	1363	1	3UTR
hsa-miR-195-5p	SLAMF7	TAGCAGCACAGAAATATTGGC#TTGTGCTGCA#..(((((((((..........#))))))))).	1457	1467	1	3UTR
hsa-miR-195-5p	SLAMF7	TAGCAGCACAGAAATATTGGC#TTGTGCTGCA#..(((((((((..........#))))))))).	1409	1419	1	3UTR
hsa-miR-195-5p	SLAMF7	TAGCAGCACAGAAATATTGGC#TTGTGCTGCA#..(((((((((..........#))))))))).	1305	1315	1	3UTR
hsa-miR-195-5p	SLC11A2	TAGCAGCACAGAAATATTGGC#AATAATTGTGCTGCTAC#(((((((((((..........#.))))))))))).	3953	3970	1	3UTR
hsa-miR-195-5p	SLC11A2	TAGCAGCACAGAAATATTGGC#AATAATTGTGCTGCTAC#(((((((((((..........#.))))))))))).	4254	4271	1	3UTR
hsa-miR-195-5p	SLC11A2	TAGCAGCACAGAAATATTGGC#AATAATTGTGCTGCTAC#(((((((((((..........#.))))))))))).	3914	3931	1	3UTR
hsa-miR-195-5p	SLC11A2	TAGCAGCACAGAAATATTGGC#AATAATTGTGCTGCTAC#(((((((((((..........#.))))))))))).	3962	3979	1	3UTR
hsa-miR-195-5p	SLC13A5	TAGCAGCACAGAAATATTGGC#TTCTTGTGCTGCTC#.((((((((((((........#)))).)))))))).	2897	2911	1	3UTR
hsa-miR-195-5p	SLC16A7	TAGCAGCACAGAAATATTGGC#CTAATTTTTACTGCAGGTCTGTGCTGTTT#.(((((((((((.........#.))))))))))).	11792	11821	1	3UTR
hsa-miR-195-5p	SLC16A7	TAGCAGCACAGAAATATTGGC#CTAATTTTTACTGCAGGTCTGTGCTGTTT#.(((((((((((.........#.))))))))))).	11812	11841	1	3UTR
hsa-miR-195-5p	SLC23A2	TAGCAGCACAGAAATATTGGC#GCCAATATCTGATTCTCGGCTGCA#..(((((..((((((((((((#))))))))....))))..))))).	2992	3016	0.961538	3UTR
hsa-miR-195-5p	SLC24A2	TAGCAGCACAGAAATATTGGC#CCTTCATTTCTGTGTCTGTA#..(((((((((((((...((.#))...))))))))).)))).	5053	5073	1	3UTR
hsa-miR-195-5p	SLC24A3	TAGCAGCACAGAAATATTGGC#TGAATGTTTCTGTCTGTG#..((((.(((((((((((.(.#).))))))))))))))).	3699	3717	1	3UTR
hsa-miR-195-5p	SLC25A26	TAGCAGCACAGAAATATTGGC#CCTTTTTTGTTCCCTGTGCTGCA#..(((((((((..........#.))))))))).	1073	1096	1	3UTR
hsa-miR-195-5p	SLC25A3	TAGCAGCACAGAAATATTGGC#CTGTGCTGCA#..(((((((((..........#))))))))).	2615	2625	1	3UTR
hsa-miR-195-5p	SLC25A3	TAGCAGCACAGAAATATTGGC#CTGTGCTGCA#..(((((((((..........#))))))))).	2612	2622	1	3UTR
hsa-miR-195-5p	SLC25A3	TAGCAGCACAGAAATATTGGC#CTGTGCTGCA#..(((((((((..........#))))))))).	2846	2856	1	3UTR
hsa-miR-195-5p	SLC25A46	TAGCAGCACAGAAATATTGGC#CCAGTGTTTCAGTGCTAGCA#..(((((((.((((((((((.#)))))))))).))))).)).	2135	2155	1	3UTR
hsa-miR-195-5p	SLC25A46	TAGCAGCACAGAAATATTGGC#CCAGTGTTTCAGTGCTAGCA#..(((((((.((((((((((.#)))))))))).))))).)).	1892	1912	1	3UTR
hsa-miR-195-5p	SLC30A10	TAGCAGCACAGAAATATTGGC#GTCTCACTCTTCTGTGCTGA#...((((((((((.....(((#)))......)))))))))).	5487	5507	1	3UTR
hsa-miR-195-5p	SLC30A4	TAGCAGCACAGAAATATTGGC#TCTGTGTTGCA#..((((((((((.........#)))))))))).	3169	3180	1	3UTR
hsa-miR-195-5p	SLC30A6	TAGCAGCACAGAAATATTGGC#TTCTGATGCTGCC#..(((((((((((........#))))).)))))).	3893	3906	1	3UTR
hsa-miR-195-5p	SLC30A6	TAGCAGCACAGAAATATTGGC#TTCTGATGCTGCC#..(((((((((((........#))))).)))))).	4108	4121	1	3UTR
hsa-miR-195-5p	SLC30A6	TAGCAGCACAGAAATATTGGC#TTCTGATGCTGCC#..(((((((((((........#))))).)))))).	4228	4241	1	3UTR
hsa-miR-195-5p	SLC35D2	TAGCAGCACAGAAATATTGGC#TCTGTGCTGTG#..((((((((((.........#)))))))))).	1124	1135	1	3UTR
hsa-miR-195-5p	SLC35D2	TAGCAGCACAGAAATATTGGC#TCTGTGCTGTG#..((((((((((.........#)))))))))).	1388	1399	1	3UTR
hsa-miR-195-5p	SLC35F6	TAGCAGCACAGAAATATTGGC#TTCTGTGCTGTTT#.((((((((((((........#)))))))))))).	2176	2189	1	3UTR
hsa-miR-195-5p	SLC38A1	TAGCAGCACAGAAATATTGGC#TCTGTGCTGTC#..((((((((((.........#)))))))))).	3589	3600	1	3UTR
hsa-miR-195-5p	SLC38A1	TAGCAGCACAGAAATATTGGC#TCTGTGCTGTC#..((((((((((.........#)))))))))).	3351	3362	1	3UTR
hsa-miR-195-5p	SLC38A1	TAGCAGCACAGAAATATTGGC#TCTGTGCTGTC#..((((((((((.........#)))))))))).	3466	3477	1	3UTR
hsa-miR-195-5p	SLC38A1	TAGCAGCACAGAAATATTGGC#TCTGTGCTGTC#..((((((((((.........#)))))))))).	3127	3138	1	3UTR
hsa-miR-195-5p	SLC38A11	TAGCAGCACAGAAATATTGGC#CCAGGTGATGCTGCTGCTGCTGG#(((((((((((.....((((.#))))......))).)))))))).	5092	5115	1	3UTR
hsa-miR-195-5p	SLC38A11	TAGCAGCACAGAAATATTGGC#CCAGGTGATGCTGCTGCTGCTGG#(((((((((((.....((((.#))))......))).)))))))).	5183	5206	1	3UTR
hsa-miR-195-5p	SLC38A11	TAGCAGCACAGAAATATTGGC#CCAGGTGATGCTGCTGCTGCTGG#(((((((((((.....((((.#))))......))).)))))))).	4911	4934	1	3UTR
hsa-miR-195-5p	SLC38A11	TAGCAGCACAGAAATATTGGC#CCAGGTGATGCTGCTGCTGCTGG#(((((((((((.....((((.#))))......))).)))))))).	4977	5000	1	3UTR
hsa-miR-195-5p	SLC38A7	TAGCAGCACAGAAATATTGGC#AAGGGATTTGTGCTGCTGA#((((((((((((.........#.)))))))))))).	4138	4157	1	3UTR
hsa-miR-195-5p	SLC38A7	TAGCAGCACAGAAATATTGGC#GCCAGACCCACTGTGCTGTTT#.((((((((((.....(((((#))))).....)))))))))).	3728	3749	1	3UTR
hsa-miR-195-5p	SLC38A7	TAGCAGCACAGAAATATTGGC#AAGGGATTTGTGCTGCTGA#((((((((((((.........#.)))))))))))).	4039	4058	1	3UTR
hsa-miR-195-5p	SLC38A7	TAGCAGCACAGAAATATTGGC#AAGGGATTTGTGCTGCTGA#((((((((((((.........#.)))))))))))).	3735	3754	1	3UTR
hsa-miR-195-5p	SLC43A2	TAGCAGCACAGAAATATTGGC#GCTCCTCAGGAGCGGGTGTGCTGTGCTGCC#..(((((((((..(((((.((#.)).))))).))))))))).	4260	4290	1	3UTR
hsa-miR-195-5p	SLC43A2	TAGCAGCACAGAAATATTGGC#GCTCCTCAGGAGCGGGTGTGCTGTGCTGCC#..(((((((((..(((((.((#.)).))))).))))))))).	3660	3690	1	3UTR
hsa-miR-195-5p	SLC43A2	TAGCAGCACAGAAATATTGGC#GCTCCTCAGGAGCGGGTGTGCTGTGCTGCC#..(((((((((..(((((.((#.)).))))).))))))))).	3953	3983	1	3UTR
hsa-miR-195-5p	SLC45A3	TAGCAGCACAGAAATATTGGC#GCTAGCTTTTCTGTGTTGGTGT#((.(((((((((((..(((((#)))))..))))))))))).)).	2706	2728	1	3UTR
hsa-miR-195-5p	SLC47A1	TAGCAGCACAGAAATATTGGC#GCCTTCTCTGTGTTGTTC#.(((((((((((......(((#)))...))))))))))).	3181	3199	1	3UTR
hsa-miR-195-5p	SLC4A11	TAGCAGCACAGAAATATTGGC#TCTGTGCTGCG#..((((((((((.........#)))))))))).	2664	2675	1	3UTR
hsa-miR-195-5p	SLC4A11	TAGCAGCACAGAAATATTGGC#TCTGTGCTGCG#..((((((((((.........#)))))))))).	2893	2904	1	3UTR
hsa-miR-195-5p	SLC4A11	TAGCAGCACAGAAATATTGGC#TCTGTGCTGCG#..((((((((((.........#)))))))))).	2778	2789	1	3UTR
hsa-miR-195-5p	SLC4A11	TAGCAGCACAGAAATATTGGC#TCTGTGCTGCG#..((((((((((.........#)))))))))).	2821	2832	1	3UTR
hsa-miR-195-5p	SLC4A4	TAGCAGCACAGAAATATTGGC#CCAGGACTGGAAAAAGTGCTGCTAT#(((((((((............#.))))))))).	4111	4136	1	3UTR
hsa-miR-195-5p	SLC4A4	TAGCAGCACAGAAATATTGGC#CCAGGACTGGAAAAAGTGCTGCTAT#(((((((((............#.))))))))).	3842	3867	1	3UTR
hsa-miR-195-5p	SLC4A4	TAGCAGCACAGAAATATTGGC#GTGCTGCTAT#(((((((((............#))))))))).	3948	3958	1	3UTR
hsa-miR-195-5p	SLC4A4	TAGCAGCACAGAAATATTGGC#CCAGGACTGGAAAAAGTGCTGCTAT#(((((((((............#.))))))))).	3980	4005	1	3UTR
hsa-miR-195-5p	SLC4A4	TAGCAGCACAGAAATATTGGC#CCAGGACTGGAAAAAGTGCTGCTAT#(((((((((............#.))))))))).	4377	4402	1	3UTR
hsa-miR-195-5p	SLC4A7	TAGCAGCACAGAAATATTGGC#CCAGTATTTGCTGCTAT#((((((((....((((((((.#)))))))))))))))).	5553	5570	0.953846	3UTR
hsa-miR-195-5p	SLC4A7	TAGCAGCACAGAAATATTGGC#CCAGTATTTGCTGCTAT#((((((((....((((((((.#)))))))))))))))).	5778	5795	0.953846	3UTR
hsa-miR-195-5p	SLC4A7	TAGCAGCACAGAAATATTGGC#CCAGTATTTGCTGCTAT#((((((((....((((((((.#)))))))))))))))).	5445	5462	0.953846	3UTR
hsa-miR-195-5p	SLC4A7	TAGCAGCACAGAAATATTGGC#CCAGTATTTGCTGCTAT#((((((((....((((((((.#)))))))))))))))).	5267	5284	1	3UTR
hsa-miR-195-5p	SLC4A7	TAGCAGCACAGAAATATTGGC#CCAGTATTTGCTGCTAT#((((((((....((((((((.#)))))))))))))))).	5639	5656	1	3UTR
hsa-miR-195-5p	SLC4A7	TAGCAGCACAGAAATATTGGC#CCAGTATTTGCTGCTAT#((((((((....((((((((.#)))))))))))))))).	4456	4473	1	3UTR
hsa-miR-195-5p	SLC4A8	TAGCAGCACAGAAATATTGGC#GTCTAGAATGTGCTGCTT#.(((((((((...........#.))))))))).	2788	2806	1	3UTR
hsa-miR-195-5p	SLC5A12	TAGCAGCACAGAAATATTGGC#CAGTATTTCAAAGAGAATATTACTGAAATATTTTTGTGCTGTTAC#((((((((((((((((((...#.)))))))))))))))))).	5905	5950	1	3UTR
hsa-miR-195-5p	SLC6A20	TAGCAGCACAGAAATATTGGC#CCAGCTACTCTGGCTGCTGA#(((((((.((((....((((.#))))....))))))))))).	2856	2876	1	3UTR
hsa-miR-195-5p	SLC6A20	TAGCAGCACAGAAATATTGGC#TATTTTTGTGCTGTA#..((((((((((((((.....#)))))))))))))).	4272	4287	1	3UTR
hsa-miR-195-5p	SLC6A20	TAGCAGCACAGAAATATTGGC#TATTTTTGTGCTGTA#..((((((((((((((.....#)))))))))))))).	4161	4176	1	3UTR
hsa-miR-195-5p	SLC6A20	TAGCAGCACAGAAATATTGGC#CCAGCTACTCTGGCTGCTGA#(((((((.((((....((((.#))))....))))))))))).	2712	2732	1	3UTR
hsa-miR-195-5p	SLC6A9	TAGCAGCACAGAAATATTGGC#CTGTGCTGCC#..(((((((((..........#))))))))).	2459	2469	1	3UTR
hsa-miR-195-5p	SLC6A9	TAGCAGCACAGAAATATTGGC#CTGTGCTGCC#..(((((((((..........#))))))))).	2325	2335	1	3UTR
hsa-miR-195-5p	SLC7A2	TAGCAGCACAGAAATATTGGC#GCCTGGGTTTCTGGCTGCTAG#(((((((.(((((((...(((#)))...)))))))))))))).	4062	4083	1	3UTR
hsa-miR-195-5p	SLC7A2	TAGCAGCACAGAAATATTGGC#GCCTGGGTTTCTGGCTGCTAG#(((((((.(((((((...(((#)))...)))))))))))))).	4065	4086	1	3UTR
hsa-miR-195-5p	SLC7A2	TAGCAGCACAGAAATATTGGC#GCCTGGGTTTCTGGCTGCTAG#(((((((.(((((((...(((#)))...)))))))))))))).	4015	4036	1	3UTR
hsa-miR-195-5p	SLC7A2	TAGCAGCACAGAAATATTGGC#GCCTGGGTTTCTGGCTGCTAG#(((((((.(((((((...(((#)))...)))))))))))))).	4012	4033	1	3UTR
hsa-miR-195-5p	SLC7A2	TAGCAGCACAGAAATATTGGC#GCCTGGGTTTCTGGCTGCTAG#(((((((.(((((((...(((#)))...)))))))))))))).	4019	4040	1	3UTR
hsa-miR-195-5p	SLC9A7	TAGCAGCACAGAAATATTGGC#TTAATGTCTCTGTGCTTCAGTGCTAG#((((((((((((.(((((((.#))))))).)))))))).....)))).	3917	3943	1	3UTR
hsa-miR-195-5p	SLC9A7	TAGCAGCACAGAAATATTGGC#TTAATGTCTCTGTGCTTCAGTGCTAG#((((((((((((.(((((((.#))))))).)))))))).....)))).	3914	3940	1	3UTR
hsa-miR-195-5p	SLCO2A1	TAGCAGCACAGAAATATTGGC#GCCATTCTGGATGCTGCC#..(((((((((((....((((#)))))))))..)))))).	2644	2662	1	3UTR
hsa-miR-195-5p	SLF2	TAGCAGCACAGAAATATTGGC#CCAACAAAAGTTTTATTCTGTGTTGTTT#.((((((((((((........#.)))))))))))).	5174	5202	1	3UTR
hsa-miR-195-5p	SLFN13	TAGCAGCACAGAAATATTGGC#GCCAGAAAGATGGTGGTTTTCTAAAGGAACTTTAGCTGTGCTGCA#..(((((((((..........#.))))))))).	3166	3211	1	3UTR
hsa-miR-195-5p	SLFN13	TAGCAGCACAGAAATATTGGC#GCCAGAAAGATGGTGGTTTTCTAAAGGAACTTTAGCTGTGCTGCA#..(((((((((..........#.))))))))).	2982	3027	1	3UTR
hsa-miR-195-5p	SLFN13	TAGCAGCACAGAAATATTGGC#GCCAGAAAGATGGTGGTTTTCTAAAGGAACTTTAGCTGTGCTGCA#..(((((((((..........#.))))))))).	2137	2182	1	3UTR
hsa-miR-195-5p	SLFN13	TAGCAGCACAGAAATATTGGC#GCCAGAAAGATGGTGGTTTTCTAAAGGAACTTTAGCTGTGCTGCA#..(((((((((..........#.))))))))).	3129	3174	1	3UTR
hsa-miR-195-5p	SMAD2	TAGCAGCACAGAAATATTGGC#GCCTTGTTTCTGTGATCTGTTGTTGAGAACTGCTGCTGA#((((((((((((((((..(((#))).)))))))))..................))))))).	34132	34171	1	3UTR
hsa-miR-195-5p	SMAD2	TAGCAGCACAGAAATATTGGC#GCCTTGTTTCTGTGATCTGTTGTTGAGAACTGCTGCTGA#((((((((((((((((..(((#))).)))))))))..................))))))).	34222	34261	1	3UTR
hsa-miR-195-5p	SMAD3	TAGCAGCACAGAAATATTGGC#TTCTTTGCTGCTGT#((((((((.((((........#)))).)))))))).	2800	2814	1	3UTR
hsa-miR-195-5p	SMAD3	TAGCAGCACAGAAATATTGGC#TTCTTTGCTGCTGT#((((((((.((((........#)))).)))))))).	2637	2651	1	3UTR
hsa-miR-195-5p	SMAP1	TAGCAGCACAGAAATATTGGC#TCACTTCACTGTGCTGTTGT#(((((((((((..........#.))))))))))).	2042	2062	1	3UTR
hsa-miR-195-5p	SMAP1	TAGCAGCACAGAAATATTGGC#TCACTTCACTGTGCTGTTGT#(((((((((((..........#.))))))))))).	1963	1983	1	3UTR
hsa-miR-195-5p	SMAP1	TAGCAGCACAGAAATATTGGC#TCACTTCACTGTGCTGTTGT#(((((((((((..........#.))))))))))).	1954	1974	1	3UTR
hsa-miR-195-5p	SMAP1	TAGCAGCACAGAAATATTGGC#TCACTTCACTGTGCTGTTGT#(((((((((((..........#.))))))))))).	2035	2055	1	3UTR
hsa-miR-195-5p	SMARCA5	TAGCAGCACAGAAATATTGGC#CCAATATTTAATGTTGCA#..((((((...(((((((((.#)))))))))..)))))).	7400	7418	0.961538	3UTR
hsa-miR-195-5p	SMARCD1	TAGCAGCACAGAAATATTGGC#CCAATTCTTGATTTGGGCCCTGTGCTGCC#..(((((((((.......(((#.)))))))))))).	1483	1512	1	3UTR
hsa-miR-195-5p	SMC6	TAGCAGCACAGAAATATTGGC#TGTGCTGCTT#.(((((((((...........#))))))))).	4330	4340	1	3UTR
hsa-miR-195-5p	SMC6	TAGCAGCACAGAAATATTGGC#TGTGCTGCTT#.(((((((((...........#))))))))).	4417	4427	1	3UTR
hsa-miR-195-5p	SMIM10L2B	TAGCAGCACAGAAATATTGGC#TTGTGCTGCTAA#(((((((((((..........#))))))))))).	1586	1598	1	3UTR
hsa-miR-195-5p	SMUG1	TAGCAGCACAGAAATATTGGC#GTGCTGCTGC#(((((((((............#))))))))).	2302	2312	1	3UTR
hsa-miR-195-5p	SMUG1	TAGCAGCACAGAAATATTGGC#GTGCTGCTGC#(((((((((............#))))))))).	2304	2314	1	3UTR
hsa-miR-195-5p	SMUG1	TAGCAGCACAGAAATATTGGC#GTGCTGCTGC#(((((((((............#))))))))).	2220	2230	1	3UTR
hsa-miR-195-5p	SMUG1	TAGCAGCACAGAAATATTGGC#GTGCTGCTGC#(((((((((............#))))))))).	1762	1772	1	3UTR
hsa-miR-195-5p	SMUG1	TAGCAGCACAGAAATATTGGC#GTGCTGCTGC#(((((((((............#))))))))).	1681	1691	1	3UTR
hsa-miR-195-5p	SMURF1	TAGCAGCACAGAAATATTGGC#GTCACTGTTAATTTCTGGGCTGCTGA#(((((((.(((((((......#.))))))).))))))).	4001	4027	1	3UTR
hsa-miR-195-5p	SNCG	TAGCAGCACAGAAATATTGGC#CTGTGCTGCTGC#(((((((((((..........#))))))))))).	630	642	1	3UTR
hsa-miR-195-5p	SNIP1	TAGCAGCACAGAAATATTGGC#TCAGTCTGTGCTGCA#..((((((((((.........#.)))))))))).	3386	3401	1	3UTR
hsa-miR-195-5p	SNRNP48	TAGCAGCACAGAAATATTGGC#GTGCTGCTAT#(((((((((............#))))))))).	3202	3212	1	3UTR
hsa-miR-195-5p	SNX13	TAGCAGCACAGAAATATTGGC#TCATTTTAAGTTTGTGCTGCTGG#((((((((((((.........#.)))))))))))).	5799	5822	1	3UTR
hsa-miR-195-5p	SNX13	TAGCAGCACAGAAATATTGGC#TCATTTTAAGTTTGTGCTGCTGG#((((((((((((.........#.)))))))))))).	5766	5789	1	3UTR
hsa-miR-195-5p	SNX19	TAGCAGCACAGAAATATTGGC#GCCACCTGTGTTGCTT#.((((((((((......((((#)))).)))))))))).	3073	3089	1	3UTR
hsa-miR-195-5p	SNX19	TAGCAGCACAGAAATATTGGC#GCCACCTGTGTTGCTT#.((((((((((......((((#)))).)))))))))).	3343	3359	1	3UTR
hsa-miR-195-5p	SNX2	TAGCAGCACAGAAATATTGGC#CCTTTGTTTCATTGTTGCTAC#((((((((..((((((..((.#))..))))))..)))))))).	5076	5097	1	3UTR
hsa-miR-195-5p	SOAT1	TAGCAGCACAGAAATATTGGC#GTCATGATTTCTGTGAAGCA#..((..(((((((((..((((#))))..)))))))))..)).	2414	2434	1	3UTR
hsa-miR-195-5p	SOCS5	TAGCAGCACAGAAATATTGGC#GCTAATGTATGTTTCTGCTTGCTGTG#..(((((((((((((((((((#))))))))....)))))..)))))).	3189	3215	1	3UTR
hsa-miR-195-5p	SOCS5	TAGCAGCACAGAAATATTGGC#GCTAATGTATGTTTCTGCTTGCTGTG#..(((((((((((((((((((#))))))))....)))))..)))))).	3169	3195	1	3UTR
hsa-miR-195-5p	SOCS7	TAGCAGCACAGAAATATTGGC#GCCAGTCATGGGCTGCTGA#(((((((.((.....((((((#))))))..)).))))))).	3043	3062	1	3UTR
hsa-miR-195-5p	SOD2	TAGCAGCACAGAAATATTGGC#GCCATGTTGGTGTGCTGCA#..((((((((..((((.((((#))))))))..)))))))).	6436	6455	1	3UTR
hsa-miR-195-5p	SOD2	TAGCAGCACAGAAATATTGGC#CCTTTATTTCTGTGCTTGTG#..((((((((((((((..((.#))..)))))))))))).)).	1913	1933	1	3UTR
hsa-miR-195-5p	SOD2	TAGCAGCACAGAAATATTGGC#GCCATGTTGGTGTGCTGCA#..((((((((..((((.((((#))))))))..)))))))).	6373	6392	1	3UTR
hsa-miR-195-5p	SOD2	TAGCAGCACAGAAATATTGGC#CCTTTATTTCTGTGCTTGTG#..((((((((((((((..((.#))..)))))))))))).)).	1850	1870	1	3UTR
[truncated: 522 more rows]
